# Supplementary material for: The Depression, Anxiety, Stress Scales-21: Principal component analysis and evaluation of abbreviated versions in young adults with temporomandibular disorders
Source: PLoS One. 2025 Jan 27;20(1):e0316703. doi: 10.1371/journal.pone.0316703 (PMC11771923; doi:10.1371/journal.pone.0316703)
Supplement: S1 Dataset — (XLSX) [file pone.0316703.s002.xlsx]

## Sheet: WAVE 1
No	Age	Gender	5T_1	5T_2	5T_3	5T_4	5T_5	DASS_1	DASS_2	DASS_3	DASS_4	DASS_5	DASS_6	DASS_7	DASS_8	DASS_9	DASS_10	DASS_11	DASS_12	DASS_13	DASS_14	DASS_15	DASS_16	DASS_17	DASS_18	DASS_19	DASS_20	DASS_21
1	22	Female	1	1	1	0	0	1	1	1	1	2	2	2	2	2	1	1	2	1	1	1	2	1	2	1	2	2
2	21	Female	1	0	1	0	0	0	0	0	0	0	0	0	0	1	0	0	0	0	0	1	0	1	1	0	0	0
3	21	Male	1	0	1	0	0	2	0	0	1	2	2	1	1	2	0	1	2	1	2	1	2	0	2	0	2	0
4	21	Female	1	0	0	0	0	1	1	0	1	0	1	3	3	0	0	1	1	1	3	3	0	0	1	2	1	0
5	20	Female	1	1	1	1	1	1	0	1	0	1	2	0	3	3	0	1	1	3	1	2	1	3	2	0	3	3
6	21	Female	1	1	1	0	0	1	0	1	0	0	0	1	2	2	0	2	1	0	3	1	2	0	0	0	1	0
7	21	Female	0	1	1	0	0	1	0	1	0	1	1	0	2	2	1	1	1	1	2	1	1	1	1	1	1	1
8	21	Female	1	1	0	0	0	0	1	0	0	1	1	0	1	0	0	1	0	1	0	2	1	0	1	0	0	0
9	21	Female	1	1	1	1	0	2	1	1	0	1	2	1	2	3	1	3	2	2	2	2	1	1	1	0	2	1
10	21	Female	1	0	0	0	0	1	3	1	1	1	1	1	2	1	0	1	1	2	0	1	1	1	1	2	1	1
11	20	Female	1	0	0	0	0	0	0	0	0	0	0	1	1	1	0	0	0	1	0	0	0	0	0	0	0	0
12	22	Female	1	0	1	0	0	1	0	0	0	0	1	0	0	0	0	0	0	0	1	0	0	0	1	0	0	0
13	22	Female	1	1	1	1	1	0	0	0	0	0	0	0	1	0	0	0	0	0	0	2	0	0	0	0	0	0
14	22	Female	1	1	1	0	0	0	3	0	1	1	1	0	1	1	0	1	1	1	1	1	1	0	1	1	1	1
15	21	Female	1	1	1	1	1	1	1	1	2	0	1	1	1	1	0	1	2	3	2	1	0	1	1	1	2	0
16	21	Male	1	1	1	0	0	2	2	1	1	1	3	0	2	2	0	1	2	0	1	2	1	0	3	0	1	2
17	21	Female	1	1	1	1	0	0	3	0	0	2	1	0	2	2	0	0	0	0	1	3	0	0	0	2	2	0
18	21	Female	0	0	1	0	0	2	0	0	1	2	2	1	2	2	0	2	1	1	2	3	1	0	2	1	1	0
19	20	Female	1	1	1	0	0	1	0	0	2	0	0	1	1	0	1	1	1	1	0	0	0	1	1	1	3	0
20	21	Female	1	0	1	0	0	0	0	2	0	1	1	2	3	3	2	3	3	2	2	3	0	2	3	0	3	3
21	22	Female	1	1	0	1	0	2	1	1	0	0	1	0	1	1	0	1	1	1	1	1	1	0	1	1	1	0
22	19	Male	1	0	1	1	1	1	1	1	2	2	0	0	1	2	2	1	1	2	2	0	1	1	1	1	1	3
23	18	Female	0	0	0	0	0	1	3	1	0	0	2	2	2	3	0	2	1	1	1	2	1	1	2	0	0	0
24	21	Female	0	0	1	0	0	0	0	0	1	1	1	0	1	1	0	0	1	1	1	1	0	0	1	0	0	0
25	20	Female	0	0	1	0	0	1	1	0	0	1	1	1	1	1	0	1	1	1	1	1	1	0	2	1	1	0
26	20	Female	1	0	1	0	0	0	1	0	0	0	2	1	0	2	0	1	1	1	1	2	1	0	1	1	0	0
27	20	Female	0	1	1	0	1	2	3	1	2	2	2	1	3	3	3	3	3	3	1	3	1	3	3	3	1	2
28	21	Male	1	0	1	1	0	1	1	1	1	1	1	1	1	1	1	1	1	1	1	1	1	1	1	1	1	1
29	19	Female	0	0	0	0	0	2	1	0	2	0	2	2	3	2	0	0	3	3	2	3	1	2	2	1	3	2
30	19	Female	0	0	0	0	0	0	0	0	0	0	0	0	1	1	0	0	1	1	1	2	0	0	1	0	0	0
31	21	Female	0	0	0	0	0	2	0	0	0	1	1	0	2	2	1	1	1	1	1	3	1	0	1	0	1	0
32	18	Male	1	1	0	0	0	2	2	1	3	2	3	1	2	3	1	2	2	2	2	3	1	2	3	3	2	0
33	22	Female	1	0	0	0	0	1	1	0	0	0	2	0	2	2	0	2	2	0	1	1	1	2	2	1	1	0
34	20	Female	0	0	1	1	0	1	1	2	0	2	2	1	3	2	2	2	1	3	1	1	0	2	2	1	2	1
35	19	Female	1	1	1	0	0	3	1	0	2	2	3	0	3	3	1	3	3	3	1	3	0	3	1	3	3	3
36	19	Female	1	1	1	0	0	2	1	0	2	1	3	3	3	3	0	3	3	2	1	3	0	0	2	2	2	0
37	19	Female	1	1	1	0	0	1	0	0	2	1	1	1	1	2	0	1	0	0	0	1	0	0	3	0	0	0
38	18	Male	1	0	1	0	0	1	1	1	1	0	1	3	1	2	0	0	2	0	1	2	1	0	3	1	2	0
39	20	Male	1	0	1	0	0	0	1	0	0	0	0	0	0	0	0	0	0	0	0	0	0	0	0	0	0	0
40	20	Female	1	0	1	0	0	2	1	0	1	1	1	1	3	3	1	2	1	2	3	3	0	3	2	2	1	1
41	22	Female	1	1	0	1	1	1	1	0	1	1	1	0	1	1	0	1	1	1	0	1	0	0	1	1	1	0
42	20	Male	1	1	1	1	1	1	1	1	2	2	1	2	1	2	1	2	1	1	2	1	1	1	1	2	0	0
43	18	Female	1	0	1	0	1	2	1	1	0	2	0	3	2	3	2	2	2	3	2	2	2	2	2	1	2	2
44	21	Female	1	0	1	1	0	0	1	1	0	1	1	0	0	0	1	0	1	1	0	0	1	0	2	0	1	1
45	21	Female	1	0	1	1	0	0	1	1	0	1	1	0	0	0	1	0	1	1	0	0	1	0	2	0	1	1
46	21	Female	1	1	1	1	0	1	1	1	1	0	1	1	1	1	1	1	1	1	1	1	1	1	1	1	1	1
47	19	Female	0	0	0	0	0	1	1	3	2	0	0	2	1	1	0	2	1	1	1	2	0	0	1	0	1	1
48	19	Female	0	0	0	0	0	1	1	3	2	0	0	2	1	1	0	2	1	1	1	2	0	0	1	0	1	1
49	19	Male	0	0	0	0	0	1	2	0	1	1	1	2	2	2	1	1	0	0	2	0	1	0	0	0	0	0
50	20	Male	0	0	0	0	0	1	0	1	0	0	2	1	1	1	0	1	1	2	2	1	1	0	1	0	1	0
51	20	Male	0	0	0	0	0	0	0	0	0	1	0	0	0	0	0	0	0	0	0	0	0	0	0	0	0	0
52	19	Female	0	0	0	0	0	1	1	1	1	2	1	1	2	2	1	1	1	2	2	2	2	1	2	2	2	1
53	21	Female	0	0	0	0	0	1	0	0	0	0	1	0	0	1	0	0	0	0	1	1	0	0	1	0	2	0
54	18	Female	0	0	0	0	0	2	1	1	0	1	1	0	2	2	1	1	1	1	2	2	1	1	1	1	1	1
55	19	Female	0	0	0	0	0	2	1	1	0	0	0	1	0	0	1	1	1	1	0	1	0	2	1	0	1	2
56	19	Female	0	0	0	0	0	2	1	1	0	0	0	1	0	0	1	1	1	1	0	1	0	2	1	0	1	2
57	22	Female	0	0	0	0	0	0	0	1	0	2	2	0	2	2	3	0	0	0	3	1	0	0	3	1	0	2
58	21	Female	0	0	0	0	0	2	1	1	1	1	2	2	1	2	0	1	1	0	2	2	0	0	1	1	1	0
59	20	Female	0	0	0	0	0	1	0	3	0	1	1	1	2	2	0	0	1	0	1	1	1	0	1	1	0	0
60	18	Female	0	0	0	0	0	1	0	1	0	1	2	3	1	0	1	1	1	1	3	1	1	1	2	2	0	1
61	21	Female	0	0	0	0	0	0	0	0	0	1	1	0	0	1	0	0	1	0	0	1	0	0	1	0	0	1
62	20	Female	0	0	0	0	0	0	0	0	0	0	1	0	0	0	0	0	0	0	2	0	0	0	0	0	0	0
63	21	Female	0	0	0	0	0	1	0	1	1	0	2	0	1	1	0	1	2	1	1	3	0	0	2	0	1	0
64	22	Male	0	1	0	0	0	2	3	1	3	2	1	2	1	3	2	2	2	2	0	2	0	1	3	2	1	0
65	19	Female	1	1	0	0	0	3	1	0	2	3	1	3	3	3	2	3	3	1	1	3	2	1	2	1	3	0
66	22	Female	0	1	0	0	0	1	1	1	1	1	1	0	1	3	2	2	1	3	1	1	3	3	3	0	2	3
67	22	Female	0	1	0	0	0	2	1	1	1	1	1	1	1	1	0	1	1	1	2	2	1	1	2	2	1	0
68	22	Female	1	1	0	0	0	3	2	2	1	3	3	2	3	3	2	3	3	3	1	3	1	2	3	2	2	1
69	19	Female	1	1	0	0	0	3	1	2	3	2	3	1	3	3	0	3	3	3	1	3	2	0	2	1	3	3
70	20	Female	1	1	0	0	0	2	2	1	3	0	0	3	1	1	0	1	1	0	1	0	0	0	3	2	0	0
71	20	Female	1	0	0	0	0	2	2	0	1	1	2	2	2	2	1	2	2	2	1	3	2	1	2	1	2	1
72	21	Male	0	0	1	0	0	3	1	3	0	1	3	2	3	3	2	3	3	3	3	3	1	3	3	1	2	3
73	20	Male	0	0	1	0	0	1	1	0	0	1	0	1	1	1	0	1	1	0	1	0	1	0	0	0	0	0
74	19	Female	0	0	1	0	0	1	1	0	0	1	0	1	2	2	0	1	0	1	1	2	1	0	2	1	1	0
75	22	Female	0	0	1	0	0	0	1	0	1	1	0	1	2	1	0	1	1	1	0	0	3	0	0	1	0	0
76	21	Female	0	0	1	0	0	1	0	0	0	0	1	0	0	0	0	1	1	0	1	1	1	0	0	0	0	0
77	19	Female	0	0	0	0	1	1	0	1	2	1	3	1	2	3	1	2	1	1	2	2	1	1	2	1	1	1
78	21	Female	0	0	1	0	1	0	2	1	1	2	1	1	0	2	0	0	0	0	0	1	1	0	2	1	0	0
79	21	Female	0	0	1	1	0	1	1	1	0	3	2	0	2	3	1	1	1	3	1	2	2	2	1	1	2	2
80	21	Female	0	1	1	0	0	1	0	0	1	1	1	1	3	2	0	2	2	2	1	2	1	2	2	1	3	1
81	21	Male	1	1	1	0	0	0	1	1	2	2	1	1	2	2	0	1	1	1	0	1	1	0	1	0	3	0
82	19	Female	0	1	1	0	0	3	1	2	1	3	2	1	3	2	1	2	2	2	1	3	3	1	3	3	1	2
83	18	Female	0	1	1	0	0	3	1	1	1	0	2	1	1	2	0	2	1	1	1	2	0	1	1	0	2	0
84	21	Female	1	0	1	0	0	1	0	0	2	1	0	2	2	2	0	2	0	1	1	3	1	0	3	2	0	0
85	21	Female	1	1	1	0	0	2	1	1	1	1	1	2	1	3	0	1	1	3	2	2	1	1	3	3	1	0
86	22	Female	1	0	1	0	0	0	1	0	0	1	0	1	1	0	0	1	1	0	3	1	1	0	1	0	0	0
87	18	Female	1	1	1	0	0	1	1	1	1	0	0	1	2	1	1	2	1	2	1	1	1	1	2	0	2	0
88	21	Female	1	0	1	0	0	2	1	0	0	2	2	2	1	2	1	1	1	1	2	1	1	1	2	0	1	0
89	21	Female	1	0	1	0	0	1	1	0	0	1	0	1	1	1	0	1	1	1	0	1	0	1	0	0	1	0
90	20	Female	0	1	0	0	1	1	1	0	0	1	0	0	1	1	0	1	1	1	0	0	1	0	1	0	1	0
91	18	Female	1	0	0	1	1	1	0	1	1	2	0	3	2	2	2	2	1	1	0	3	1	1	2	2	3	1
92	19	Female	0	1	1	0	1	1	0	0	0	1	1	1	1	1	0	1	0	1	0	1	1	1	1	1	1	1
93	21	Female	1	0	1	1	0	1	1	0	0	2	2	0	2	1	1	2	1	1	1	3	1	2	2	0	0	0
94	18	Female	1	0	1	1	0	2	0	2	2	2	1	2	2	2	1	3	1	2	3	1	1	1	0	2	2	0
95	19	Female	1	0	1	1	0	2	1	1	2	1	1	1	2	1	0	2	1	1	2	1	1	2	1	1	1	1
96	18	Male	0	0	0	0	0	1	1	2	1	1	1	0	1	0	0	1	1	1	1	1	1	0	0	1	0	0
97	22	Male	0	0	0	0	0	0	0	1	1	0	0	1	1	1	1	1	0	0	0	0	0	0	0	0	0	0
98	19	Female	0	0	0	0	0	3	0	0	3	0	3	1	3	2	0	3	1	3	0	3	0	3	1	1	3	3
99	21	Male	1	1	0	0	0	2	2	1	2	2	2	1	2	2	2	3	1	3	1	1	1	2	2	0	2	0
100	20	Male	1	0	0	0	0	2	1	1	2	1	2	3	2	1	2	2	2	2	1	2	2	1	1	2	1	2
101	21	Male	0	1	0	0	0	1	2	0	1	0	0	1	1	1	0	1	1	1	1	1	1	0	0	1	1	0
102	18	Female	1	1	0	0	0	3	2	1	3	0	0	0	2	3	1	3	3	3	0	2	2	3	3	3	2	3
103	18	Female	0	0	0	1	0	1	1	1	0	0	1	0	0	2	0	0	0	2	2	1	0	0	0	0	1	0
104	18	Female	0	0	0	1	0	1	1	1	0	0	1	0	0	2	0	0	0	2	2	1	0	0	0	0	1	0
105	19	Male	0	0	1	1	0	1	2	1	0	1	1	1	1	2	1	1	1	2	2	2	2	2	3	1	2	2
106	18	Female	1	1	1	0	0	2	2	1	2	1	2	3	3	2	1	2	2	2	1	3	1	1	3	1	3	1
107	21	Male	0	1	1	0	0	1	2	1	1	1	2	2	1	1	1	1	1	2	1	0	0	0	0	1	1	0
108	20	Male	1	0	1	0	0	1	1	1	0	1	1	0	1	1	1	1	0	1	0	1	0	1	1	0	0	1
109	20	Female	0	1	1	0	0	1	0	0	0	1	1	1	1	0	0	1	1	0	0	1	0	0	1	0	0	0
110	19	Female	0	1	1	0	0	0	1	0	2	1	0	0	0	1	1	1	0	0	0	0	1	0	1	1	2	1
111	19	Female	1	1	1	0	0	1	0	2	1	3	1	1	0	1	2	1	1	2	1	1	2	3	3	0	2	3
112	18	Male	0	0	0	0	0	0	1	0	2	0	2	0	0	1	0	0	0	0	2	1	0	0	1	0	0	0
113	18	Male	0	0	0	0	0	0	0	0	0	0	0	1	1	1	0	0	1	1	1	0	1	0	1	0	0	0
114	22	Female	0	0	0	0	0	1	1	0	0	0	2	1	2	2	0	3	3	3	0	2	0	3	2	0	0	3
115	19	Female	0	0	0	0	0	2	0	1	1	1	3	0	3	3	1	1	1	2	3	3	1	1	3	2	2	1
116	19	Female	0	0	0	0	0	0	1	0	0	0	0	0	1	1	0	1	0	2	1	0	0	0	1	1	0	0
117	20	Female	0	0	0	0	0	1	1	1	1	1	1	1	1	1	1	1	1	1	1	1	1	1	1	1	1	1
118	21	Female	0	0	0	0	0	1	1	1	0	1	1	0	2	2	1	1	1	1	1	2	0	0	1	0	1	0
119	19	Female	0	0	0	0	0	1	1	2	0	1	0	1	0	1	0	1	1	1	0	0	0	1	0	0	1	0
120	20	Male	0	1	0	0	0	1	1	1	1	1	1	0	0	2	0	0	1	0	1	1	0	0	1	1	0	0
121	18	Male	1	0	0	0	0	2	1	1	1	3	2	0	1	2	0	1	1	1	2	3	1	1	1	1	1	0
122	18	Male	1	1	0	0	0	1	3	1	2	1	3	2	3	3	3	3	2	1	2	3	0	1	2	2	3	1
123	18	Female	0	1	0	0	0	2	1	1	1	0	1	2	2	1	1	1	1	1	1	2	1	0	2	1	2	0
124	20	Female	0	1	0	0	0	2	0	0	1	0	1	2	1	2	1	1	1	2	1	2	1	0	1	1	2	0
125	19	Female	0	1	0	0	0	1	1	1	1	0	3	1	1	1	0	1	2	1	1	3	0	0	2	1	2	0
126	19	Female	1	1	0	0	0	3	0	3	1	3	3	0	3	3	3	3	3	3	3	3	0	3	3	0	3	3
127	19	Female	1	1	0	0	0	1	1	1	1	2	1	2	0	1	1	2	2	2	2	2	1	2	2	0	2	1
128	18	Female	1	0	0	0	0	0	1	0	1	1	0	1	1	2	0	1	0	2	0	1	1	0	2	1	2	0
129	19	Female	1	0	0	0	0	1	2	1	1	0	2	1	1	2	0	1	1	1	1	2	1	0	3	2	2	0
130	21	Female	1	0	0	0	0	1	2	0	1	1	0	1	3	3	0	2	1	1	2	1	0	0	0	1	1	0
131	19	Female	1	0	0	0	0	1	0	0	0	1	2	2	1	1	0	2	1	1	3	2	1	1	2	0	2	0
132	19	Female	1	1	0	0	0	1	1	1	0	0	2	2	2	2	0	1	1	1	2	1	0	0	2	0	0	1
133	21	Female	1	1	0	0	0	0	1	0	0	1	2	0	1	2	0	1	0	1	1	0	0	0	0	2	0	0
134	19	Female	1	0	0	0	0	0	0	0	0	0	0	1	3	2	0	0	0	0	0	1	0	0	2	0	0	0
135	18	Female	1	1	0	0	0	2	2	0	2	2	1	2	1	1	0	2	2	1	1	2	1	0	1	2	1	0
136	19	Female	1	0	0	0	0	1	1	1	0	1	1	2	1	3	0	1	1	2	1	2	0	0	2	1	1	0
137	20	Female	1	1	0	0	0	1	1	1	1	1	0	1	2	1	0	2	1	1	0	1	1	2	0	1	2	1
138	19	Female	1	1	0	0	0	1	2	2	1	1	1	1	1	1	1	1	1	2	0	1	2	0	2	1	1	1
139	20	Female	1	0	0	0	0	1	0	0	0	2	1	0	1	3	0	1	0	3	2	2	0	2	2	1	1	0
140	19	Female	1	0	0	0	0	0	0	0	0	1	0	0	1	1	0	1	0	0	1	0	0	0	1	0	0	0
141	19	Female	1	1	0	0	0	1	1	1	0	1	1	1	3	2	1	2	1	1	1	1	1	1	2	3	2	2
142	20	Female	1	0	0	0	0	1	0	1	1	1	1	0	2	2	1	1	1	1	1	1	1	1	1	2	1	1
143	20	Female	1	0	0	0	0	1	0	1	1	1	1	0	2	2	1	1	1	1	1	1	1	1	1	2	1	1
144	21	Female	1	1	0	0	0	0	0	0	0	0	0	1	0	0	0	0	0	0	0	1	0	0	1	1	0	0
145	22	Female	1	1	0	0	0	1	1	0	1	0	0	1	0	2	1	0	0	0	2	0	1	0	1	1	0	0
146	20	Male	0	0	1	0	0	1	2	0	0	1	1	1	1	2	0	1	1	2	1	2	1	1	2	2	2	1
147	18	Female	0	0	1	0	0	2	1	1	0	1	1	0	1	2	1	1	1	1	1	2	1	0	1	1	0	0
148	19	Female	1	1	1	0	0	2	0	0	1	1	2	2	0	1	0	0	1	1	0	1	0	0	2	1	1	0
149	20	Female	1	0	1	0	0	1	2	0	0	1	1	0	0	1	0	1	0	1	1	2	0	0	2	1	0	0
150	18	Female	1	1	1	0	0	1	1	0	1	3	1	1	1	1	0	1	1	1	0	0	3	0	1	1	3	0
151	21	Female	1	1	1	0	0	2	2	0	3	0	2	1	2	3	1	2	2	1	3	3	1	1	1	2	2	0
152	20	Female	1	1	1	0	0	1	0	0	0	2	1	3	3	3	1	3	1	1	3	2	2	1	1	3	1	0
153	19	Female	1	0	1	0	0	0	0	0	0	0	2	1	1	2	0	1	0	1	2	3	1	2	2	2	1	0
154	21	Female	1	0	1	0	0	1	1	0	0	1	1	1	1	2	1	2	1	2	1	2	1	2	1	1	0	0
155	19	Female	1	1	1	0	0	2	1	2	1	2	1	0	3	2	0	1	2	3	1	1	1	2	2	2	1	1
156	18	Female	1	0	1	0	0	1	0	0	0	0	1	0	1	2	0	0	1	0	0	1	0	0	2	2	1	0
157	19	Female	1	1	1	0	0	3	2	2	2	1	2	0	3	3	1	2	2	2	1	3	1	2	2	1	2	1
158	20	Female	1	0	1	0	0	2	1	1	1	0	1	3	2	1	1	2	2	2	1	2	1	1	2	1	2	1
159	19	Female	1	0	1	0	0	1	1	1	1	1	1	1	1	1	0	1	1	0	1	1	1	0	1	0	1	0
160	18	Female	1	1	1	0	0	1	0	0	2	0	0	2	0	0	0	1	0	1	0	0	0	0	1	0	1	0
161	19	Female	1	0	1	0	0	0	1	0	0	2	1	2	2	1	0	1	1	1	2	1	2	1	2	0	1	0
162	21	Female	1	1	1	0	0	1	1	1	0	1	1	0	1	1	0	1	1	1	0	2	0	0	1	0	0	0
163	21	Male	1	1	0	0	1	2	2	1	1	1	3	0	2	2	2	2	1	1	1	2	1	2	3	2	2	0
164	21	Female	1	0	1	0	1	3	0	1	0	0	3	0	3	3	0	3	3	2	1	3	0	1	3	2	2	0
165	22	Female	0	0	0	0	0	1	1	0	0	2	1	0	3	3	1	1	1	2	1	1	1	1	2	2	1	0
166	21	Male	0	0	0	0	0	1	2	0	1	1	1	1	1	1	0	1	1	1	0	1	1	1	1	1	0	0
167	20	Male	0	0	0	0	0	1	2	1	2	1	0	1	1	0	1	1	0	1	2	0	1	1	2	0	0	1
168	20	Female	0	0	0	0	0	2	2	1	1	2	1	1	2	2	0	1	1	1	1	1	1	1	1	0	1	1
169	22	Female	0	0	0	0	0	1	1	1	1	1	1	0	0	1	1	1	1	1	1	1	1	1	1	1	1	1
170	20	Male	0	0	0	0	0	2	1	1	3	2	2	1	2	3	1	2	2	2	1	2	1	1	2	1	2	1
171	20	Male	0	0	0	0	0	1	1	3	0	3	1	1	1	2	3	1	1	3	3	1	3	3	1	0	1	3
172	19	Male	0	0	0	0	0	0	3	0	0	0	2	1	2	2	0	2	1	1	1	3	1	0	3	1	1	0
173	19	Male	0	0	0	0	0	0	0	0	0	0	1	1	1	2	1	1	1	1	2	1	1	1	1	1	1	1
174	19	Male	0	0	0	0	0	0	1	1	0	1	1	1	1	1	0	1	1	0	1	0	1	0	1	0	1	0
175	21	Male	0	0	0	0	0	0	0	0	0	0	0	0	0	1	0	0	0	0	1	0	0	0	0	0	0	0
176	20	Male	0	0	0	0	0	2	1	2	2	2	1	1	1	1	2	2	1	2	2	3	1	2	2	2	2	2
177	21	Male	0	0	0	0	0	1	2	1	1	2	2	0	1	2	0	1	1	1	2	2	1	0	2	1	0	0
178	21	Male	0	0	0	0	0	1	0	1	0	1	1	0	1	1	0	1	1	1	1	1	1	0	0	0	1	0
179	19	Male	0	0	0	0	0	0	1	2	0	3	1	0	2	1	0	0	0	2	1	0	2	0	0	0	0	0
180	21	Male	0	0	0	0	0	1	0	0	0	1	1	0	1	1	0	2	0	0	1	1	0	0	1	0	1	0
181	22	Male	0	0	0	0	0	1	1	1	1	1	1	0	1	0	0	1	1	1	1	1	0	0	1	0	0	1
182	21	Male	0	0	0	0	0	1	1	0	0	0	0	0	0	0	0	0	1	0	0	1	0	0	0	0	0	0
183	20	Male	0	0	0	0	0	1	1	0	2	1	1	0	2	2	0	1	1	2	0	1	1	1	2	0	0	0
184	22	Male	0	0	0	0	0	0	1	0	1	1	1	0	1	0	0	1	0	0	1	1	1	0	1	1	1	0
185	19	Male	0	0	0	0	0	1	1	1	0	1	0	0	0	1	0	1	1	1	0	0	1	1	0	1	0	0
186	21	Male	0	0	0	0	0	1	1	1	0	1	1	0	0	1	1	1	0	3	1	1	1	1	1	0	0	0
187	19	Male	0	0	0	0	0	0	0	0	1	0	1	0	1	0	0	1	0	0	2	1	0	0	0	0	0	0
188	18	Male	0	0	0	0	0	2	1	0	1	0	1	0	0	2	0	1	1	2	0	1	0	2	1	0	3	2
189	18	Male	0	0	0	0	0	2	1	0	1	0	1	0	0	2	0	1	1	2	0	1	0	2	1	0	3	2
190	22	Male	0	0	0	0	0	1	1	0	0	0	1	0	1	0	1	1	0	1	1	1	0	0	0	2	0	0
191	18	Male	0	0	0	0	0	0	1	0	0	2	0	0	0	0	0	1	0	0	3	0	0	0	0	0	0	0
192	19	Male	0	0	0	0	0	1	0	0	0	1	1	1	2	1	0	0	2	0	1	2	1	0	1	0	1	0
193	19	Male	0	0	0	0	0	0	0	0	0	0	0	0	1	2	0	0	0	0	3	0	0	0	0	1	0	0
194	18	Female	0	0	0	0	0	3	1	0	0	0	1	1	1	1	0	1	2	0	0	3	0	1	1	0	1	0
195	19	Female	0	0	0	0	0	1	1	1	0	1	0	1	1	2	0	1	1	1	1	1	0	0	2	0	0	0
196	20	Female	0	0	0	0	0	1	1	0	2	2	2	0	1	1	0	1	1	0	2	2	2	0	1	0	1	0
197	20	Female	0	0	0	0	0	0	0	0	0	2	1	0	0	1	0	0	0	1	1	0	0	0	2	0	0	0
198	21	Female	0	0	0	0	0	1	1	1	0	0	1	1	1	2	0	2	1	1	3	2	1	2	1	1	2	0
199	20	Female	0	0	0	0	0	1	1	1	0	1	1	0	2	3	2	3	1	2	2	2	1	2	1	0	2	1
200	21	Female	0	0	0	0	0	1	0	0	0	1	0	1	1	1	0	1	1	0	2	2	0	0	2	1	0	0
201	20	Female	0	0	0	0	0	1	1	0	0	1	2	0	2	1	0	1	1	1	0	1	1	0	1	0	0	0
202	19	Female	0	0	0	0	0	1	1	3	0	0	0	0	0	0	0	1	1	1	1	1	0	1	1	0	1	0
203	19	Female	0	0	0	0	0	1	0	1	0	2	2	1	3	2	1	3	1	1	1	3	1	2	3	0	2	2
204	22	Female	0	0	0	0	0	1	3	1	0	1	1	0	3	2	1	1	1	0	1	1	1	0	2	0	1	0
205	21	Female	0	0	0	0	0	2	2	0	0	1	1	0	2	2	0	2	2	1	3	2	1	0	2	0	1	0
206	18	Female	0	0	0	0	0	1	1	1	1	1	1	0	2	2	0	3	1	1	1	2	1	1	1	0	1	0
207	19	Female	0	0	0	0	0	0	1	0	0	0	0	0	1	1	0	0	2	0	0	2	0	0	1	1	0	0
208	20	Female	0	0	0	0	0	2	0	1	0	1	0	2	1	1	0	1	1	1	3	2	1	0	2	0	0	0
209	19	Female	0	0	0	0	0	1	1	0	0	1	0	0	2	1	0	1	1	0	1	2	0	0	1	0	0	0
210	19	Female	0	0	0	0	0	0	0	0	0	0	0	0	1	2	0	1	1	1	0	2	0	0	0	0	0	0
211	22	Female	0	0	0	0	0	1	1	0	0	1	1	1	1	1	0	1	0	1	1	1	0	0	1	0	0	0
212	20	Female	0	0	0	0	0	1	0	1	0	3	1	0	1	2	1	1	1	2	1	2	1	1	1	0	0	2
213	22	Female	0	0	0	0	0	0	0	0	0	1	2	0	2	1	0	1	1	0	0	2	0	0	1	0	0	0
214	19	Female	0	0	0	0	0	0	1	0	0	0	1	0	0	0	0	0	0	0	1	0	0	0	0	0	0	0
215	21	Female	0	0	0	0	0	0	0	0	0	1	0	0	0	0	0	0	1	0	0	0	1	0	0	0	0	0
216	20	Female	0	0	0	0	0	1	2	0	3	2	1	2	1	2	0	2	1	2	1	2	1	0	2	0	0	0
217	19	Female	0	0	0	0	0	2	0	0	0	1	2	0	3	3	0	2	2	3	1	3	1	3	1	0	3	1
218	21	Female	0	0	0	0	0	1	1	1	0	1	1	0	2	2	1	1	1	3	1	3	1	2	2	1	0	0
219	19	Female	0	0	0	0	0	1	1	0	0	1	0	1	2	2	1	1	1	2	1	2	1	0	3	1	0	0
220	19	Female	0	0	0	0	0	1	2	1	0	1	1	0	2	2	1	2	1	1	2	1	1	0	1	0	1	0
221	22	Female	0	0	0	0	0	1	0	1	0	1	1	1	0	1	0	1	1	0	1	3	1	0	1	0	0	0
222	21	Female	0	0	0	0	0	0	1	1	0	1	0	0	0	0	2	1	0	1	0	1	0	2	1	0	2	2
223	20	Female	0	0	0	0	0	0	1	0	0	1	0	0	0	1	1	0	0	0	2	2	1	0	2	0	0	1
224	19	Female	0	0	0	0	0	0	0	1	0	1	1	0	1	1	0	1	1	1	0	1	0	0	1	1	0	0
225	20	Female	0	0	0	0	0	0	0	1	0	2	2	0	1	2	1	1	0	1	3	1	0	1	2	0	0	0
226	21	Female	0	0	0	0	0	0	1	0	0	0	1	0	0	0	0	1	0	1	0	1	1	0	0	0	1	0
227	21	Female	0	0	0	0	0	1	0	1	0	1	1	0	1	1	0	1	1	1	2	1	1	0	1	0	0	0
228	19	Female	0	0	0	0	0	0	0	0	1	1	0	0	0	1	0	1	0	1	0	0	0	0	1	0	0	0
229	19	Female	0	0	0	0	0	0	1	0	0	1	1	0	0	0	0	0	0	0	1	0	0	0	0	0	0	0
230	19	Female	0	0	0	0	0	0	0	0	0	0	0	0	0	1	0	1	0	0	0	0	0	0	0	0	0	0
231	20	Female	0	0	0	0	0	0	0	1	0	0	0	0	2	0	0	0	0	0	2	0	0	1	1	0	0	1
232	19	Female	0	0	0	0	0	2	1	1	0	1	3	1	3	3	2	2	2	2	2	3	0	1	2	1	1	1
233	18	Female	0	0	0	0	0	1	1	0	0	1	1	1	1	3	0	1	1	1	1	1	1	0	1	2	1	0
234	21	Female	0	0	0	0	0	1	1	2	1	2	1	1	1	2	0	1	2	1	1	1	1	1	1	1	1	1
235	22	Female	0	0	0	0	0	1	1	1	1	1	0	1	1	1	0	1	1	1	1	1	1	1	1	1	1	0
236	19	Female	0	0	0	0	0	1	0	0	1	1	1	1	1	2	0	1	0	1	0	1	0	0	1	1	0	0
237	18	Female	0	0	0	0	0	1	0	1	0	1	1	0	1	2	0	1	1	1	1	2	2	1	1	1	1	0
238	18	Female	0	0	0	0	0	1	1	1	0	1	3	0	1	1	0	1	1	2	3	3	0	1	3	0	0	3
239	19	Female	0	0	0	0	0	1	0	1	2	1	1	0	1	1	0	1	1	1	1	0	1	0	1	1	1	0
240	19	Female	0	0	0	0	0	1	0	0	0	2	0	1	1	0	0	1	1	0	1	0	1	0	2	2	2	0
241	19	Female	0	0	0	0	0	1	0	0	0	2	0	1	1	0	0	1	1	0	1	0	1	0	2	2	2	0
242	19	Female	0	0	0	0	0	1	0	0	0	2	0	1	1	0	0	1	1	0	1	0	1	0	2	2	2	0
243	19	Female	0	0	0	0	0	1	0	0	0	2	0	1	1	0	0	1	1	0	1	0	1	0	2	2	2	0
244	18	Female	0	0	0	0	0	0	1	1	0	1	1	0	0	1	0	0	1	0	0	2	0	0	1	0	0	0
245	19	Female	0	0	0	0	0	1	1	0	0	0	1	0	1	1	0	1	2	0	1	1	0	0	1	0	1	0
246	19	Female	0	0	0	0	0	1	1	0	0	1	1	1	1	0	2	2	2	1	1	1	0	2	1	0	1	0
247	19	Female	0	0	0	0	0	1	0	0	0	1	1	1	1	1	0	1	0	0	0	1	0	0	0	0	0	0
248	19	Female	0	0	0	0	0	1	0	1	0	2	1	1	1	0	0	1	3	2	1	1	1	1	2	0	1	0
249	19	Female	0	0	0	0	0	1	0	0	0	0	1	0	2	2	0	0	1	0	1	1	0	0	2	0	0	0
250	19	Female	0	0	0	0	0	0	0	0	0	0	0	2	0	0	0	1	0	0	0	0	0	0	0	0	0	0
251	21	Female	0	0	0	0	0	0	0	0	0	0	0	0	0	1	0	1	0	0	0	0	0	0	0	0	1	0
252	19	Female	0	0	0	0	0	0	0	0	0	0	0	0	0	0	0	0	0	0	0	1	0	0	0	0	0	0
253	21	Female	0	0	0	0	0	3	1	3	1	2	2	1	3	3	2	3	2	3	2	3	2	3	3	0	3	3
254	19	Female	0	0	0	0	0	2	0	1	2	1	1	1	2	2	0	1	2	0	3	2	1	0	1	1	1	0
255	21	Female	0	0	0	0	0	1	0	0	1	0	0	1	2	1	0	1	1	1	0	1	0	0	1	1	1	0
256	19	Female	0	0	0	0	0	2	1	0	0	1	2	2	2	1	0	2	2	1	2	2	0	0	1	0	0	0
257	22	Female	0	0	0	0	0	0	0	0	0	1	1	1	2	3	0	0	0	1	2	1	0	0	1	0	0	0
258	19	Female	0	0	0	0	0	1	1	1	0	1	1	0	1	2	0	1	1	1	1	1	1	0	0	0	1	0
259	19	Female	0	0	0	0	0	0	1	1	0	1	1	0	0	1	0	1	0	1	1	1	0	0	1	0	0	0
260	19	Female	0	0	0	0	0	1	2	1	0	0	1	0	1	0	0	0	1	0	0	0	0	0	1	0	0	0
261	20	Female	0	0	0	0	0	1	0	1	3	0	3	2	3	3	2	2	2	2	1	3	1	2	2	0	1	0
262	22	Female	0	0	0	0	0	1	0	0	1	1	0	2	2	0	0	1	1	1	1	1	1	0	1	3	1	0
263	19	Female	0	0	0	0	0	1	1	1	0	1	1	0	0	0	0	0	1	1	2	2	1	0	1	2	1	0
264	20	Female	0	0	0	0	0	1	2	1	1	1	1	0	1	1	0	1	1	1	0	1	0	0	1	0	1	0
265	20	Female	0	0	0	0	0	1	0	0	0	0	0	1	2	1	0	1	1	1	0	2	1	0	0	2	0	0
266	22	Female	0	0	0	0	0	0	1	1	1	3	0	0	0	2	1	1	0	2	2	0	1	2	1	1	0	0
267	19	Female	0	0	0	0	0	1	0	1	1	0	1	1	0	0	0	0	0	1	1	1	1	0	1	1	0	0
268	18	Female	0	0	0	0	0	1	1	1	0	1	0	0	0	2	0	1	0	1	1	1	1	0	1	0	0	0
269	21	Female	0	0	0	0	0	1	0	0	0	1	0	1	1	1	0	0	0	0	0	1	0	0	0	1	0	0
270	19	Female	0	0	0	0	0	2	0	1	0	1	2	0	1	2	0	1	1	1	1	1	1	0	2	0	0	0
271	20	Female	0	0	0	0	0	1	0	0	0	0	0	0	0	2	0	1	0	0	2	1	0	0	2	0	0	0
272	18	Female	0	0	0	0	0	1	1	1	0	1	1	0	0	2	0	1	0	0	1	0	0	0	1	0	0	0
273	19	Female	0	0	0	0	0	0	0	0	0	0	0	1	0	0	0	0	0	0	0	0	0	0	0	0	0	0
274	21	Female	0	0	0	0	0	0	0	1	0	0	0	0	0	1	0	0	0	0	1	0	1	0	1	0	0	0
275	19	Female	0	0	0	0	0	1	0	1	0	1	1	0	1	0	0	0	0	1	1	0	1	0	1	0	0	0
276	20	Female	0	0	0	0	0	0	0	0	0	0	1	0	0	0	0	0	0	0	1	0	0	0	0	0	0	0
277	20	Female	0	0	0	0	0	2	0	0	2	1	1	1	1	2	0	1	1	1	0	1	0	0	2	0	1	0
278	22	Female	0	0	0	0	0	1	0	0	1	1	0	0	0	0	0	0	0	0	0	0	0	0	1	0	1	0
279	19	Female	0	0	0	0	0	1	0	1	0	0	0	0	0	0	0	0	0	1	1	0	1	0	0	0	1	1
280	19	Female	0	0	0	0	0	0	0	0	0	0	0	0	0	0	0	0	0	1	0	0	0	0	0	0	0	0
281	19	Female	0	0	0	0	0	1	0	0	0	1	1	0	1	2	0	2	1	1	1	2	0	0	1	0	1	0
282	20	Male	0	1	0	0	0	1	1	2	1	3	0	1	2	3	2	2	1	3	2	1	2	1	0	0	0	0
283	20	Male	0	1	0	0	0	2	2	2	2	2	2	2	2	3	2	2	2	2	2	2	2	2	2	2	2	2
284	21	Female	0	1	0	0	0	1	1	1	1	1	2	0	1	2	0	0	1	0	0	1	0	0	2	0	1	0
285	18	Female	0	1	0	0	0	3	0	0	1	0	0	0	0	3	0	0	0	0	0	3	0	0	1	0	3	0
286	18	Male	0	1	0	0	0	2	2	0	2	1	1	2	3	1	0	3	1	1	2	2	0	1	2	0	0	0
287	18	Male	1	1	0	0	0	0	1	0	0	0	0	0	0	0	0	0	0	0	1	0	0	0	0	0	0	0
288	22	Male	1	1	0	0	0	2	1	2	1	0	1	1	1	1	1	1	1	1	1	1	1	0	2	2	2	1
289	18	Male	1	0	0	0	0	1	0	0	0	0	1	0	0	0	0	0	0	0	0	1	0	0	1	0	0	0
290	21	Male	1	1	0	0	0	1	1	1	1	1	1	1	0	0	0	0	0	1	1	1	0	0	1	1	0	0
291	19	Female	0	1	0	0	0	1	0	1	0	1	2	0	3	1	0	2	1	1	1	1	0	0	0	0	1	0
292	19	Female	0	1	0	0	0	1	1	0	1	1	1	1	1	1	1	1	1	1	1	1	1	1	1	1	1	0
293	20	Female	0	1	0	0	0	3	1	2	1	1	2	2	3	2	0	3	3	1	1	3	0	1	1	0	1	1
294	19	Female	0	1	0	0	0	1	1	2	1	0	1	1	1	2	0	1	1	3	1	1	1	2	1	2	2	1
295	19	Female	0	1	0	0	0	1	1	0	0	1	1	1	0	2	0	1	1	1	1	2	3	0	2	1	2	0
296	18	Female	0	1	0	0	0	0	1	1	0	1	1	1	1	1	0	1	1	1	1	1	0	1	1	0	1	0
297	20	Female	0	1	0	0	0	2	2	1	0	1	2	1	2	3	1	2	2	2	1	3	1	2	2	1	2	0
298	19	Female	0	1	0	0	0	1	1	0	0	0	3	1	3	3	1	1	1	2	2	3	2	2	3	1	2	1
299	18	Female	0	1	0	0	0	1	1	1	1	2	2	2	2	2	1	1	1	1	1	3	1	1	2	1	0	1
300	20	Female	0	1	0	0	0	2	1	1	0	1	1	2	1	1	0	2	2	2	1	2	0	2	2	0	2	1
301	20	Female	0	1	0	0	0	2	1	1	0	1	1	2	1	1	0	2	2	2	1	2	0	2	2	0	2	1
302	19	Female	0	1	0	0	0	2	2	1	1	0	2	2	3	1	0	2	2	2	2	0	1	1	2	1	0	0
303	19	Female	0	1	0	0	0	1	1	2	1	1	1	0	1	1	1	1	1	3	1	2	1	1	1	0	1	0
304	22	Female	0	1	0	0	0	2	0	0	0	1	1	0	2	2	0	2	0	2	0	1	0	0	1	0	1	0
305	20	Female	0	1	0	0	0	1	0	0	0	1	1	0	2	1	0	1	1	1	1	2	1	0	1	0	0	0
306	21	Female	0	1	0	0	0	1	2	2	1	0	1	1	1	1	0	1	1	2	1	3	1	0	3	0	2	2
307	20	Female	0	1	0	0	0	1	1	1	0	1	2	2	2	2	0	1	1	1	1	1	0	1	1	0	1	0
308	20	Female	0	1	0	0	0	2	1	0	0	1	2	0	0	2	0	1	1	1	2	2	0	0	1	0	0	0
309	19	Female	0	1	0	0	0	0	0	0	1	0	0	1	1	1	0	1	0	0	0	1	0	0	1	1	0	0
310	20	Female	0	1	0	0	0	2	1	1	0	0	1	0	1	1	0	1	1	1	1	1	1	0	1	0	1	0
311	19	Female	0	1	0	0	0	0	1	0	0	1	0	0	0	0	0	0	0	0	1	1	0	0	2	0	0	0
312	20	Female	0	1	0	0	0	0	0	0	0	0	0	0	0	1	0	0	0	1	0	1	1	0	0	0	0	0
313	18	Female	0	1	0	0	0	1	2	2	0	2	3	2	2	3	1	1	1	1	1	3	1	0	1	1	2	0
314	19	Female	0	1	0	0	0	2	0	1	0	1	2	0	2	2	0	1	1	1	1	3	1	0	2	0	2	0
315	19	Female	0	1	0	0	0	2	0	1	0	1	2	0	2	2	0	1	1	1	1	3	1	0	2	0	2	0
316	19	Female	0	1	0	0	0	1	0	1	0	0	0	0	0	0	0	0	0	0	0	2	0	0	0	0	0	0
317	20	Female	0	1	0	0	0	0	2	0	0	1	0	3	1	1	0	1	0	2	1	1	2	1	0	0	3	0
318	19	Female	0	1	0	0	0	1	0	1	0	1	0	1	2	1	0	1	1	1	0	1	0	1	1	2	1	0
319	19	Female	0	1	0	0	0	1	1	0	0	1	0	0	0	0	0	0	0	1	0	0	0	0	0	0	0	0
320	19	Female	0	1	0	0	0	0	0	0	0	0	0	0	0	0	0	0	0	0	2	0	0	0	0	0	0	0
321	20	Female	0	1	0	0	0	1	2	1	1	2	1	0	1	2	0	1	1	1	0	0	0	1	2	1	2	0
322	20	Female	0	1	0	0	0	1	0	1	0	1	1	0	0	1	1	1	1	1	1	1	1	1	1	1	1	1
323	19	Female	0	1	0	0	0	3	3	1	0	0	3	2	3	2	0	0	0	2	0	3	0	3	1	0	3	3
324	19	Female	1	1	0	0	0	1	1	0	1	1	1	1	1	1	0	1	1	0	1	1	1	1	1	2	0	0
325	20	Female	1	1	0	0	0	2	2	1	0	2	0	0	2	2	1	2	2	1	1	3	0	0	2	0	1	1
326	18	Female	1	1	0	0	0	1	2	1	0	2	1	0	1	2	1	1	1	1	2	2	3	0	2	0	1	2
327	19	Female	1	1	0	0	0	1	1	1	1	1	1	1	1	2	1	1	1	1	3	0	0	0	1	0	0	0
328	18	Female	1	1	0	0	0	2	1	1	1	1	2	1	2	3	1	2	2	3	2	3	1	3	2	2	3	1
329	19	Female	1	0	0	0	0	1	1	2	1	3	1	1	0	3	0	1	0	1	1	2	1	0	3	0	1	0
330	19	Female	1	1	0	0	0	1	1	0	0	1	1	2	2	1	0	2	1	1	0	2	0	0	1	0	0	0
331	20	Female	1	1	0	0	0	1	1	1	1	1	1	1	2	1	0	1	1	1	3	1	2	0	1	0	1	0
332	22	Female	1	1	0	0	0	1	0	0	0	1	1	1	1	1	0	1	1	1	2	1	1	0	1	1	1	0
333	18	Female	1	0	0	0	0	1	0	0	0	3	2	1	1	1	0	1	0	1	0	1	0	0	1	0	1	0
334	19	Female	1	0	0	0	0	2	3	2	0	2	1	0	0	2	0	1	0	3	0	0	0	2	1	0	2	0
335	18	Female	1	0	0	0	0	1	1	0	0	1	1	0	1	2	0	2	1	0	0	0	0	0	0	0	3	0
336	20	Male	0	0	1	0	0	1	1	1	1	1	3	0	1	3	0	2	1	1	1	2	0	1	2	1	2	0
337	20	Male	0	0	1	0	0	1	0	0	0	0	0	0	0	0	0	0	0	1	1	0	1	0	1	0	0	0
338	21	Male	0	0	1	0	0	1	1	3	1	2	2	1	2	3	0	2	1	1	2	0	1	0	2	1	0	0
339	21	Male	0	0	1	0	0	1	1	1	1	1	1	1	0	0	0	1	1	1	1	1	1	0	1	0	0	0
340	21	Male	0	0	1	0	0	1	1	1	1	1	1	1	0	0	0	1	1	1	1	1	1	0	1	0	0	0
341	18	Male	0	0	1	0	0	1	1	0	1	0	1	1	1	1	0	0	1	0	1	1	0	0	1	2	0	0
342	18	Male	0	0	1	0	0	1	1	1	1	1	1	1	1	1	1	1	1	1	1	1	1	0	1	1	1	0
343	18	Male	0	0	1	0	0	2	1	1	0	1	1	1	1	2	1	1	1	1	1	1	1	1	1	1	1	0
344	19	Male	0	0	1	0	0	1	1	0	0	1	2	0	2	1	0	0	1	1	1	2	1	1	2	0	0	0
345	19	Male	0	0	1	0	0	1	1	0	0	1	2	0	2	1	0	0	1	1	1	2	1	1	2	0	0	0
346	21	Male	0	0	1	0	0	1	1	1	0	1	1	2	1	0	1	0	0	1	1	0	1	1	2	0	0	0
347	22	Male	0	0	1	0	0	0	0	0	0	0	0	0	0	1	0	0	0	0	3	1	0	0	0	0	0	0
348	22	Male	0	0	1	0	0	1	2	0	0	0	0	1	1	1	0	0	0	0	0	1	0	0	0	0	0	0
349	20	Female	0	0	1	0	0	0	0	0	0	0	0	0	1	2	0	1	0	1	3	0	0	0	0	3	3	0
350	22	Female	0	0	1	0	0	2	3	1	0	3	1	1	2	3	0	1	2	3	2	3	2	0	3	0	3	0
351	18	Female	0	0	1	0	0	1	1	0	1	2	1	2	2	2	0	2	1	1	1	3	1	0	2	2	2	0
352	21	Female	0	0	1	0	0	1	0	1	1	1	1	2	2	2	0	2	2	1	0	2	1	0	2	2	2	0
353	20	Female	0	0	1	0	0	2	1	1	0	1	2	2	3	2	0	2	3	2	1	3	1	0	2	0	3	0
354	20	Female	0	0	1	0	0	2	0	0	0	1	0	1	0	2	0	1	1	0	1	1	0	1	1	1	1	1
355	20	Female	0	0	1	0	0	1	1	0	0	1	1	0	1	1	0	1	0	1	1	1	1	0	0	0	0	0
356	20	Female	0	0	1	0	0	2	0	0	0	1	1	2	2	2	0	2	1	0	3	3	1	0	0	2	1	0
357	20	Female	0	0	1	0	0	1	1	2	0	1	0	1	1	0	0	0	0	0	0	3	2	0	1	1	1	0
358	22	Female	0	0	1	0	0	1	1	0	0	1	1	1	0	1	0	1	1	1	1	2	0	1	3	0	2	0
359	20	Female	0	0	1	0	0	1	1	0	0	1	1	2	2	1	1	2	2	2	1	2	1	1	2	0	0	1
360	19	Female	0	0	1	0	0	2	0	0	0	1	2	0	3	3	0	1	1	0	0	3	0	0	0	0	0	0
361	21	Female	0	0	1	0	0	1	1	0	0	1	1	1	0	1	0	0	1	1	2	1	1	0	1	0	1	0
362	22	Female	0	0	1	0	0	1	0	0	0	0	0	1	1	1	0	0	0	0	0	1	0	0	1	0	0	0
363	20	Female	0	0	1	0	0	1	1	2	1	2	2	1	1	2	0	1	1	1	1	2	1	0	1	1	0	0
364	21	Female	0	0	1	0	0	1	1	1	0	1	1	1	1	2	0	1	1	0	1	1	1	0	2	2	0	0
365	21	Female	0	0	1	0	0	1	1	1	1	1	1	0	1	2	0	2	1	1	2	1	1	1	2	0	2	0
366	19	Female	0	0	1	0	0	0	0	0	0	2	0	0	0	0	0	0	0	0	0	2	0	0	1	1	1	0
367	19	Female	0	0	1	0	0	1	0	0	0	0	0	0	0	0	0	0	0	0	0	0	0	0	0	0	1	0
368	21	Female	0	0	1	0	0	1	1	0	0	0	0	0	0	0	0	1	1	1	1	1	0	0	0	0	0	0
369	20	Male	0	0	0	0	1	0	1	1	0	1	1	0	0	1	0	0	0	0	2	0	1	0	1	0	0	0
370	21	Male	0	0	1	0	1	1	0	1	0	1	2	2	1	2	0	1	1	0	1	2	1	0	2	2	0	0
371	18	Female	0	0	1	0	1	1	2	0	0	0	0	0	0	0	0	0	0	0	0	0	0	0	0	0	0	0
372	18	Female	0	0	1	1	0	1	0	0	0	1	0	0	0	1	0	0	0	1	0	0	2	0	0	0	1	0
373	20	Female	0	1	1	0	0	2	1	1	3	1	3	0	3	3	0	1	1	1	1	2	1	0	3	0	2	0
374	18	Male	0	1	1	0	0	1	2	0	1	1	1	1	1	2	0	1	0	1	1	1	1	0	2	1	0	1
375	18	Male	0	1	1	0	0	1	1	1	0	2	1	0	0	1	0	0	0	0	2	0	1	0	1	0	0	0
376	19	Female	0	1	1	0	0	0	1	0	1	0	0	0	0	0	0	0	0	0	1	1	0	0	1	0	0	0
377	19	Female	0	1	1	0	0	0	3	1	0	2	2	0	2	1	0	1	0	1	0	1	1	1	1	1	0	1
378	19	Female	0	1	1	0	0	3	1	0	1	3	3	3	2	3	1	3	3	2	2	3	0	1	3	1	0	1
379	21	Female	0	1	1	0	0	1	0	1	0	0	3	1	3	1	0	3	2	3	1	3	0	1	3	2	0	0
380	19	Female	0	1	1	0	0	2	2	0	0	2	1	0	1	1	0	1	1	0	0	1	0	0	0	2	0	0
381	21	Female	0	1	1	0	0	2	1	1	1	1	2	1	3	1	0	1	2	1	1	3	0	1	2	1	1	1
382	20	Female	0	1	1	0	0	1	1	1	0	1	1	0	2	2	1	2	2	1	2	3	1	0	3	1	1	0
383	20	Female	0	1	1	0	0	2	2	0	0	1	0	2	1	2	1	2	1	1	0	1	0	0	1	1	0	0
384	19	Female	0	1	1	0	0	1	0	1	1	1	1	0	0	2	1	1	1	1	1	1	2	1	1	2	0	0
385	20	Female	0	1	1	0	0	1	1	0	2	0	2	0	1	2	0	1	1	1	1	1	0	0	1	2	2	0
386	19	Female	1	1	1	0	0	3	1	2	1	1	3	1	3	3	0	3	3	3	1	3	1	1	3	1	3	1
387	19	Female	1	0	1	0	0	1	1	0	1	3	2	0	1	1	0	1	1	2	1	1	2	1	3	1	0	0
388	20	Female	1	1	1	0	0	2	1	1	1	1	2	1	2	2	0	2	2	1	1	3	1	0	0	1	1	0
389	21	Female	1	0	1	0	0	1	1	1	1	1	1	0	0	1	0	2	0	1	1	2	1	0	2	2	2	0
390	20	Female	1	1	1	0	0	2	0	1	1	1	2	1	2	2	1	1	1	0	2	2	1	1	3	1	1	1
391	19	Female	1	1	1	0	0	2	1	1	1	2	1	0	1	2	0	2	2	0	2	3	2	0	2	0	1	0
392	19	Female	1	0	1	0	0	1	1	1	0	1	1	1	1	1	1	1	1	1	1	2	1	0	1	0	0	0
393	21	Female	1	0	1	0	0	0	0	0	1	1	1	1	1	0	0	1	1	1	0	2	0	0	0	0	0	0
394	20	Female	1	1	1	0	0	0	1	0	0	0	0	0	1	0	0	0	0	0	0	1	0	0	1	0	0	0
395	21	Female	1	1	1	0	0	2	1	1	1	1	1	1	0	2	1	1	1	3	1	1	1	3	3	2	2	1
396	21	Female	1	1	1	0	0	1	1	1	0	0	2	2	1	2	0	1	1	1	2	1	0	0	2	0	0	0
397	22	Female	1	0	1	0	0	0	0	0	0	0	1	1	1	0	0	1	1	1	2	0	1	0	0	1	1	0
398	18	Female	1	1	1	0	0	0	1	2	1	0	1	0	0	2	0	0	0	1	2	2	0	0	2	0	0	0
399	21	Female	1	1	1	0	0	0	1	0	1	0	0	0	0	0	0	1	0	0	0	1	0	0	1	0	0	0
400	21	Female	1	1	1	0	0	0	1	0	1	0	0	0	0	0	0	1	0	0	0	1	0	0	1	0	0	0
401	20	Male	0	1	0	0	1	0	1	0	0	1	0	3	1	3	0	1	1	1	2	1	1	0	1	0	0	0
402	19	Female	1	1	0	1	1	0	0	0	1	1	2	1	2	1	0	2	0	1	1	1	0	1	1	1	0	0
403	22	Female	1	0	0	0	1	0	1	0	1	0	0	1	1	0	1	1	0	1	1	0	0	1	0	1	2	1
404	21	Female	1	1	0	1	0	2	0	1	0	0	1	1	1	1	0	1	1	0	1	2	1	0	1	1	0	0
405	21	Female	1	1	0	1	0	2	0	1	0	0	1	1	1	1	0	1	1	0	1	2	1	0	1	1	0	0
406	19	Female	1	1	0	1	0	1	3	0	0	0	0	0	1	1	0	0	1	0	2	3	1	0	2	0	0	0
407	22	Female	1	0	1	0	1	2	2	1	2	2	2	2	2	3	1	2	1	2	3	3	1	1	0	2	2	2
408	20	Male	0	0	0	0	0	1	2	1	2	0	1	0	2	2	0	2	1	1	1	2	0	1	1	1	2	0
409	19	Male	0	0	0	0	0	1	0	0	0	1	2	0	1	1	0	0	0	0	1	1	1	0	1	0	1	0
410	18	Male	0	0	0	0	0	0	0	0	1	0	0	0	0	0	0	0	0	0	0	0	0	0	0	2	0	0
411	18	Male	0	0	0	0	0	1	1	0	1	1	0	0	0	2	0	0	1	0	0	0	0	0	1	1	0	0
412	22	Male	0	0	0	0	0	1	1	1	1	2	2	1	0	2	1	1	1	1	0	0	1	0	2	1	1	0
413	19	Male	0	0	0	0	0	0	0	0	0	0	0	0	0	0	0	0	0	0	0	0	0	0	0	0	0	0
414	19	Male	0	0	0	0	0	0	0	0	0	0	0	0	0	0	0	0	0	0	0	0	0	0	0	0	0	0
415	19	Male	0	0	0	0	0	1	0	0	0	1	2	0	1	1	0	0	0	0	1	1	1	0	1	0	1	0
416	19	Male	0	0	0	0	0	1	0	0	0	1	2	0	1	1	0	0	0	0	1	1	1	0	1	0	1	0
417	21	Male	0	0	0	0	0	2	0	0	1	2	2	1	2	2	1	1	1	2	1	2	0	2	2	0	2	1
418	18	Male	0	0	0	0	0	1	3	1	0	2	1	2	3	2	0	1	1	3	2	3	1	2	3	0	2	0
419	21	Male	0	0	0	0	0	1	1	1	2	1	1	1	1	2	1	2	2	1	1	1	0	0	0	1	1	2
420	18	Male	0	0	0	0	0	0	0	1	0	1	1	1	0	1	0	0	0	1	1	1	1	0	1	0	0	0
421	20	Male	0	0	0	0	0	1	1	1	1	1	0	0	0	2	0	1	2	1	1	2	1	0	0	0	0	0
422	21	Male	0	0	0	0	0	1	1	1	1	1	1	1	1	1	1	1	1	1	1	1	1	1	1	1	1	1
423	22	Male	0	0	0	0	0	3	1	1	1	1	1	1	2	2	2	2	3	3	2	2	2	2	2	1	2	1
424	19	Male	0	0	0	0	0	0	0	0	0	0	0	0	0	0	0	0	0	0	0	0	0	0	0	0	0	0
425	19	Male	0	0	0	0	0	2	1	1	1	0	1	1	2	3	0	3	2	1	0	2	1	1	1	1	3	0
426	19	Male	0	0	0	0	0	2	1	1	1	0	1	1	2	3	0	3	2	1	0	2	1	1	1	1	3	0
427	19	Male	0	0	0	0	0	2	1	1	1	0	1	1	2	3	0	3	2	1	0	2	1	1	1	1	3	0
428	22	Male	0	0	0	0	0	0	0	2	0	0	0	0	0	0	0	0	0	0	0	0	0	0	1	0	0	0
429	21	Male	0	0	0	0	0	1	1	1	1	1	1	1	1	1	1	1	1	1	1	1	1	1	1	1	1	1
430	22	Male	0	0	0	0	0	1	1	1	2	1	0	1	2	1	1	1	2	2	2	1	1	1	0	1	1	1
431	22	Male	0	0	0	0	0	1	3	2	0	0	2	0	0	0	0	0	1	1	2	0	1	0	0	1	1	0
432	20	Male	0	0	0	0	0	0	0	0	0	0	0	0	0	0	0	0	0	0	0	0	0	0	0	0	0	0
433	19	Male	0	0	0	0	0	0	1	3	0	0	1	0	1	0	0	0	0	1	2	1	3	0	0	0	1	0
434	21	Male	0	0	0	0	0	1	0	0	0	0	0	0	0	0	0	0	0	0	0	0	0	0	0	0	0	0
435	22	Male	0	0	0	0	0	2	1	1	2	1	1	1	1	2	1	2	2	2	0	1	1	1	1	0	2	1
436	18	Female	0	0	0	0	0	3	0	1	0	1	2	1	2	2	0	2	1	1	1	2	1	2	2	0	1	2
437	18	Female	0	0	0	0	0	2	1	2	1	2	2	0	2	2	1	1	2	2	0	2	1	3	2	0	2	3
438	19	Female	0	0	0	0	0	1	1	0	0	1	1	1	1	1	0	1	1	1	1	2	1	0	1	0	1	0
439	18	Female	0	0	0	0	0	2	3	2	2	1	2	0	2	2	0	2	2	3	3	3	1	0	3	2	0	0
440	19	Female	0	0	0	0	0	1	1	0	0	1	1	1	1	1	0	1	1	1	1	2	1	0	1	0	1	0
441	19	Female	0	0	0	0	0	0	0	0	0	0	0	0	0	0	0	0	0	1	0	0	0	0	0	0	0	0
442	21	Female	0	0	0	0	0	2	1	1	0	0	3	0	1	3	0	1	1	1	1	2	1	0	3	0	1	0
443	21	Female	0	0	0	0	0	1	1	0	1	1	1	1	2	1	0	1	1	1	1	1	1	1	1	1	1	0
444	18	Female	0	0	0	0	0	0	1	0	0	1	1	0	0	0	1	1	0	1	1	1	1	0	0	0	0	0
445	21	Female	0	0	0	0	0	1	1	1	0	1	2	1	1	0	0	0	0	1	1	1	1	1	1	1	1	0
446	22	Female	0	0	0	0	0	2	0	0	0	0	1	0	0	0	1	0	0	0	0	0	0	0	3	0	0	0
447	21	Female	0	0	0	0	0	1	2	0	0	1	1	1	1	2	0	2	1	1	1	3	0	2	2	0	0	1
448	21	Female	0	0	0	0	0	0	0	0	0	0	0	0	0	0	0	0	0	0	0	0	0	0	0	0	0	0
449	18	Female	0	0	0	0	0	1	1	0	0	2	0	1	0	1	0	1	1	1	2	1	2	0	1	1	0	0
450	20	Female	0	0	0	0	0	1	1	0	0	1	1	0	0	1	0	1	0	0	1	1	1	0	1	0	1	0
451	18	Female	0	0	0	0	0	3	0	1	0	1	2	1	2	2	0	2	1	1	1	2	1	2	2	0	1	2
452	20	Female	0	0	0	0	0	1	0	0	1	0	1	0	2	1	0	1	0	1	0	2	0	0	2	0	2	0
453	22	Female	0	0	0	0	0	1	0	0	0	2	2	0	1	1	0	1	1	1	1	1	1	0	1	0	1	0
454	21	Female	0	0	0	0	0	3	0	1	1	0	3	1	3	3	1	3	3	1	1	3	0	2	3	1	3	1
455	19	Female	0	0	0	0	0	1	1	1	0	1	2	1	2	2	0	1	1	2	1	1	1	2	2	1	1	0
456	22	Female	0	0	0	0	0	0	0	2	0	0	0	2	1	1	0	3	1	0	0	1	1	1	3	2	3	3
457	18	Male	0	1	0	0	0	1	3	0	0	1	1	3	3	1	0	1	3	1	0	1	0	0	1	2	1	0
458	19	Female	1	1	0	0	0	3	2	2	1	3	3	1	2	3	3	3	3	3	2	3	3	2	2	1	3	2
459	19	Male	0	1	0	0	0	1	1	0	1	0	0	1	0	0	0	1	1	3	1	1	0	0	1	0	3	0
460	18	Male	0	1	0	0	0	1	1	0	1	0	0	1	0	1	0	0	1	0	1	1	0	0	0	0	0	0
461	19	Male	0	1	0	0	0	1	1	0	1	0	0	1	0	0	0	1	1	3	1	1	0	0	1	0	3	0
462	22	Male	0	1	0	0	0	2	0	1	0	2	2	1	3	3	3	2	2	2	2	3	2	1	1	1	2	0
463	18	Male	1	0	0	0	0	1	1	1	0	1	1	1	1	1	1	1	1	1	2	1	1	1	3	0	1	0
464	18	Male	1	0	0	0	0	1	1	1	0	1	1	1	1	1	1	1	1	1	2	1	1	1	3	0	1	0
465	20	Male	1	1	0	0	0	1	1	0	0	1	1	0	1	0	0	0	0	0	0	1	2	1	0	0	0	0
466	18	Female	0	1	0	0	0	0	1	0	1	0	0	2	0	0	0	1	0	0	0	1	1	0	1	1	1	0
467	18	Female	0	1	0	0	0	1	0	0	1	0	0	0	0	1	0	0	1	1	0	2	0	0	1	0	1	0
468	18	Female	0	1	0	0	0	1	0	1	0	1	1	1	1	1	0	2	1	1	1	1	0	1	1	0	2	0
469	18	Female	0	1	0	0	0	1	1	0	0	0	0	1	2	0	0	1	0	1	0	1	1	0	2	0	1	0
470	21	Female	0	1	0	0	0	2	2	0	1	1	2	2	1	2	0	2	2	1	0	2	1	0	0	1	2	0
471	20	Female	0	1	0	0	0	1	1	0	1	0	0	0	0	0	0	0	0	0	1	0	0	0	0	0	0	0
472	18	Female	0	1	0	0	0	1	0	1	0	1	1	2	3	3	0	3	2	2	1	3	1	1	2	0	2	1
473	22	Female	0	1	0	0	0	1	1	1	1	1	2	2	1	1	1	1	1	1	1	1	1	1	1	1	1	1
474	19	Female	0	1	0	0	0	1	2	1	1	1	1	1	1	1	0	1	1	1	0	3	1	1	1	1	1	0
475	21	Female	0	1	0	0	0	1	1	1	2	1	1	1	1	1	0	1	1	1	1	1	1	1	1	1	1	0
476	18	Female	0	1	0	0	0	1	0	1	0	1	1	2	3	3	0	3	2	2	1	3	1	1	2	0	2	1
477	18	Female	0	1	0	0	0	1	0	1	0	1	1	1	2	2	0	2	1	1	1	2	0	0	2	2	2	0
478	19	Female	0	1	0	0	0	2	1	1	1	1	1	2	1	2	0	1	1	1	1	1	1	0	1	0	1	0
479	18	Female	0	1	0	0	0	1	1	1	1	1	1	1	1	2	1	1	1	1	1	2	1	1	1	0	1	0
480	22	Female	0	1	0	0	0	2	3	1	0	1	1	0	2	2	0	2	2	2	0	3	1	1	3	0	2	0
481	19	Female	0	1	0	0	0	1	0	1	1	1	1	0	2	1	0	2	1	2	0	1	0	1	1	1	2	0
482	19	Female	0	1	0	0	0	0	0	0	0	0	3	2	3	3	0	2	2	0	0	3	0	0	3	2	0	0
483	21	Female	0	1	0	0	0	1	1	1	1	1	1	0	2	3	0	1	1	2	0	2	0	0	2	2	2	0
484	19	Female	0	1	0	0	0	0	0	0	0	0	3	2	3	3	0	2	2	0	0	3	0	0	3	2	0	0
485	18	Female	1	1	0	0	0	1	1	1	2	1	2	1	1	2	0	1	3	1	1	3	1	2	1	0	0	1
486	18	Female	1	1	0	0	0	3	0	2	2	2	3	2	3	3	2	3	3	3	0	3	2	1	3	2	3	2
487	21	Female	1	1	0	0	0	2	1	1	1	1	1	1	2	3	0	2	1	1	0	2	2	1	1	1	2	0
488	18	Female	1	1	0	0	0	2	1	2	1	1	2	1	2	1	1	2	2	2	1	2	1	2	1	1	1	1
489	20	Female	1	1	0	0	0	3	0	2	0	0	1	0	3	2	2	3	3	2	1	3	1	2	2	1	2	2
490	22	Female	1	1	0	0	0	0	0	1	0	0	2	1	2	2	0	0	0	2	1	3	0	3	3	0	2	1
491	22	Female	1	1	0	0	0	1	1	1	0	1	1	0	0	1	0	1	1	1	0	1	0	0	1	1	1	0
492	19	Female	1	1	0	0	0	1	0	0	0	1	0	1	1	1	0	1	1	1	1	1	0	0	1	0	1	0
493	19	Female	1	0	0	0	0	0	3	0	0	0	0	0	0	1	0	1	0	0	0	0	0	0	1	0	0	0
494	19	Female	1	1	0	0	0	1	1	1	2	1	1	1	1	1	0	1	1	1	0	0	1	1	2	1	1	1
495	21	Male	0	0	1	0	0	2	1	1	2	2	2	2	2	2	1	2	2	2	2	1	2	2	1	3	1	2
496	22	Male	0	0	1	0	0	2	1	1	2	2	2	2	2	2	1	2	2	2	2	1	2	2	1	3	1	2
497	19	Male	0	0	1	0	0	3	0	3	0	0	0	0	1	2	1	1	2	1	0	3	2	0	3	0	3	2
498	18	Male	0	0	1	0	0	1	2	0	0	1	0	0	1	1	0	0	1	0	0	1	1	0	1	0	1	0
499	22	Female	0	0	1	0	0	1	1	1	1	0	0	1	2	2	0	1	1	0	0	2	0	0	2	0	1	0
500	18	Female	0	0	1	0	0	0	1	0	2	1	2	0	0	0	0	0	0	0	0	0	0	0	0	0	0	0
501	18	Female	0	0	1	0	0	1	1	1	2	1	1	1	1	2	0	1	1	2	0	1	0	1	1	0	2	1
502	18	Female	0	0	1	0	0	1	1	1	2	1	1	1	1	2	0	1	1	2	0	1	0	1	1	0	2	1
503	18	Female	0	0	1	0	0	0	1	0	2	1	2	0	0	0	0	0	0	0	0	0	0	0	0	0	0	0
504	22	Female	0	0	1	0	0	1	1	0	1	1	1	1	1	1	0	1	1	1	1	1	0	1	1	1	1	0
505	21	Male	0	0	0	0	1	1	1	1	2	1	2	3	2	3	2	1	1	2	2	0	1	0	0	0	1	1
506	22	Male	0	1	1	0	0	2	1	0	0	2	1	1	0	0	2	1	1	0	2	1	2	1	0	1	1	1
507	20	Female	0	1	1	0	0	2	1	2	3	1	1	2	3	3	1	3	3	3	3	3	3	3	2	1	2	2
508	18	Male	1	1	1	0	0	1	2	1	0	0	1	2	2	1	0	1	1	1	1	2	1	0	2	0	1	0
509	22	Male	1	1	1	0	0	1	2	0	0	2	1	1	2	1	0	1	1	1	3	2	1	0	1	1	0	1
510	18	Male	1	1	1	0	0	1	1	1	1	1	1	1	1	1	1	1	1	1	1	1	1	1	1	1	1	1
511	18	Female	0	1	1	0	0	2	1	1	1	1	2	1	2	3	1	1	2	3	1	3	0	1	2	1	1	1
512	20	Female	0	1	1	0	0	1	1	0	0	0	0	0	0	0	0	1	1	1	0	1	1	0	1	0	0	0
513	19	Female	0	1	1	0	0	1	1	0	1	3	2	0	1	0	0	1	1	1	0	2	1	1	1	0	0	0
514	19	Female	0	1	1	0	0	1	1	0	1	3	2	0	1	0	0	1	1	1	0	2	1	1	1	0	0	0
515	19	Female	0	1	1	0	0	1	1	0	1	3	2	0	1	0	0	1	1	1	0	2	1	1	1	0	0	0
516	19	Female	0	1	1	0	0	1	1	0	1	3	2	0	1	0	0	1	1	1	0	2	1	1	1	0	0	0
517	18	Female	0	1	1	0	0	1	1	1	1	2	3	1	2	3	1	2	2	1	1	2	1	1	2	1	2	0
518	19	Female	1	1	1	1	0	1	1	1	1	1	1	0	0	0	0	0	0	0	1	1	0	0	2	0	0	0
519	19	Female	1	1	1	1	0	1	1	1	1	1	1	0	0	0	0	0	0	0	1	1	0	0	2	0	0	0

## Sheet: WAVE 2
No	Age	Gender	5T-1	5T-2	5T-3	5T-4	5T-5	DASS_1	DASS_2	DASS_3	DASS_4	DASS_5	DASS_6	DASS_7	DASS_8	DASS_9	DASS_10	DASS_11	DASS_12	DASS_13	DASS_14	DASS_15	DASS_16	DASS_17	DASS_18	DASS_19	DASS_20	DASS_21
1	22	Male	1	1	2	0	0	0	0	0	1	0	0	0	0	0	0	0	0	0	0	0	0	0	0	0	0	0
2	22	Female	0	0	1	0	0	1	0	0	0	2	2	2	2	1	0	1	2	1	1	1	1	0	2	0	1	0
3	22	Female	0	1	1	0	0	3	0	1	0	1	2	0	2	2	2	2	2	2	0	2	1	1	0	0	1	1
4	22	Female	0	0	1	0	0	1	1	0	0	1	1	0	2	1	1	1	1	1	1	2	1	0	1	0	0	0
5	22	Female	1	0	2	0	0	3	1	0	1	0	2	1	3	2	0	2	2	2	2	3	0	2	1	0	2	2
6	22	Female	1	1	1	1	0	3	0	0	0	2	2	0	2	1	0	0	0	0	0	3	0	0	2	0	2	0
7	22	Female	0	0	0	0	0	2	0	1	0	1	0	0	2	2	0	1	2	2	1	2	0	2	2	0	1	1
8	22	Female	0	0	0	0	0	1	0	0	0	0	2	0	1	1	0	1	0	1	2	2	1	1	0	0	2	0
9	21	Male	0	0	0	0	0	1	1	1	1	1	1	3	3	3	2	2	2	2	2	3	1	3	3	1	1	3
10	24	Female	0	0	0	0	0	0	0	0	0	0	0	0	0	0	0	0	0	0	0	0	0	0	0	0	0	0
11	20	Female	0	0	1	0	0	1	0	1	0	0	1	0	1	0	1	0	0	0	1	1	1	1	1	0	0	0
12	22	Female	0	0	2	0	0	2	1	1	0	1	1	0	0	2	0	0	1	1	1	1	1	0	1	0	0	1
13	22	Male	0	0	0	0	0	0	1	0	0	0	0	0	0	0	0	0	0	0	0	0	0	0	0	0	0	0
14	22	Female	0	0	1	0	0	0	2	0	0	0	0	0	0	1	0	0	0	1	1	0	0	0	1	0	0	0
15	22	Female	2	1	2	0	0	1	1	0	0	0	1	1	2	2	0	2	2	2	2	2	0	1	1	0	2	1
16	24	Female	0	0	0	0	0	0	1	0	0	0	0	0	1	1	0	0	0	0	0	2	0	0	0	0	0	0
17	24	Female	1	1	0	0	0	0	0	0	0	0	1	0	1	0	0	1	1	0	1	2	0	0	0	0	0	0
18	24	Male	1	1	0	0	0	1	1	1	1	2	1	0	2	1	1	1	1	1	1	1	1	0	1	1	1	0
19	24	Female	2	1	1	0	0	1	0	0	0	1	0	0	0	1	0	1	0	1	0	1	0	0	0	0	0	0
20	22	Female	0	0	0	0	0	1	1	0	0	0	0	0	1	0	0	1	2	1	1	1	0	0	2	0	1	0
21	22	Female	0	0	0	0	0	2	3	0	0	0	0	0	2	0	0	0	0	1	0	2	1	0	1	0	0	0
22	24	Female	1	0	1	0	0	1	1	2	0	2	2	1	2	3	0	2	2	1	1	1	0	0	1	1	0	0
23	24	Female	0	0	0	0	0	3	0	2	0	2	3	3	3	2	2	3	2	1	2	3	2	1	2	1	0	0
24	22	Female	0	1	3	0	0	1	0	1	0	1	0	0	2	3	0	1	0	1	1	2	0	0	1	0	2	0
25	22	Male	0	0	1	0	0	1	1	1	0	1	1	1	2	2	2	2	2	2	3	2	1	2	3	0	1	1
26	22	Female	0	0	1	0	0	1	0	0	0	1	1	0	1	1	0	1	0	0	1	1	0	0	0	0	0	0
27	23	Female	0	1	1	0	0	2	0	1	0	0	3	2	2	2	2	3	1	2	2	3	1	2	1	2	2	2
28	23	Female	0	0	0	0	0	1	0	0	1	0	2	1	1	2	2	1	1	0	1	2	0	0	1	1	1	1
29	24	Male	0	0	0	0	0	2	1	0	0	2	1	0	1	1	0	1	1	1	1	2	1	0	0	0	0	0
30	20	Female	0	0	0	0	0	1	2	0	0	1	1	0	2	2	0	0	1	0	0	2	0	0	1	0	1	0
31	23	Female	0	0	1	0	0	2	2	2	1	2	2	2	3	3	3	3	2	2	1	3	2	3	1	2	3	3
32	23	Female	0	0	0	0	0	0	0	0	0	0	0	0	0	0	0	0	0	0	0	0	0	0	0	0	0	0
33	24	Female	1	0	1	0	0	2	1	2	1	1	2	0	3	2	1	1	2	1	1	2	1	1	1	2	1	1
34	24	Female	0	0	2	0	0	2	2	0	0	1	2	2	3	3	0	1	1	2	1	2	2	0	2	0	3	0
35	23	Female	0	0	0	0	0	2	1	0	0	0	1	0	1	2	0	2	2	1	2	2	0	0	1	0	1	0
36	23	Female	0	0	0	0	0	1	1	0	0	1	0	0	1	1	0	0	0	1	2	2	0	0	1	0	0	0
37	23	Female	0	0	0	0	0	3	1	2	0	2	3	2	3	3	2	3	3	2	1	3	2	2	2	1	2	2
38	23	Female	0	0	0	0	0	1	0	0	0	0	0	0	0	0	0	0	0	0	0	1	0	0	0	0	0	0
39	23	Female	1	0	0	0	0	1	0	1	0	1	1	0	1	2	0	1	0	2	2	2	0	0	2	0	0	0
40	24	Female	0	0	0	0	0	1	1	1	0	2	1	1	1	1	0	1	1	1	1	1	1	0	1	1	1	0
41	24	Female	0	0	0	0	0	1	0	1	0	0	1	1	1	1	0	1	1	1	1	1	1	1	1	0	0	0
42	22	Female	0	0	1	0	0	2	1	0	2	1	2	0	2	2	2	2	2	2	0	2	2	2	1	2	2	2
43	23	Female	1	0	2	0	0	1	0	0	0	0	1	1	1	1	0	0	0	1	0	1	0	0	0	0	0	0
44	23	Female	1	1	2	0	0	0	1	0	0	0	3	2	1	3	0	0	0	0	1	3	0	0	1	0	0	0
45	23	Female	1	0	0	0	0	1	1	1	0	0	1	1	3	1	0	1	2	1	1	1	0	0	1	0	0	0
46	23	Female	0	0	1	0	0	1	0	0	0	1	1	0	1	1	0	1	0	1	1	1	0	1	1	1	1	0
47	24	Female	0	0	3	0	0	1	0	0	0	1	0	0	2	2	0	3	1	1	2	1	0	0	2	0	0	0
48	23	Female	1	1	0	0	0	1	0	0	0	1	1	1	1	1	0	0	0	0	0	1	0	0	1	0	0	0
49	23	Female	0	0	1	0	0	1	2	0	1	3	2	0	1	1	1	1	1	1	1	1	0	0	1	1	0	0
50	23	Female	0	1	0	0	0	1	0	1	0	0	1	1	1	1	0	0	0	1	0	1	0	1	1	0	0	0
51	23	Female	1	1	1	2	0	2	0	0	0	0	1	0	1	2	0	0	0	0	0	2	0	0	1	0	0	0
52	21	Female	0	0	0	0	0	2	0	0	0	1	0	1	0	1	0	0	0	0	0	0	0	0	0	1	2	0
53	21	Male	1	2	0	0	3	1	1	1	0	2	1	0	2	2	2	2	0	3	1	1	2	3	0	0	0	1
54	21	Female	2	2	2	0	0	0	2	0	2	0	0	0	1	0	0	0	0	0	0	0	0	0	0	1	0	0
55	22	Female	0	1	0	0	0	1	1	1	0	2	1	1	1	1	1	1	1	1	1	1	1	1	1	1	0	0
56	23	Female	0	0	3	0	0	0	0	0	0	0	1	0	0	0	0	0	0	0	0	1	0	0	1	0	0	0
57	23	Male	0	0	1	1	1	1	0	0	0	1	1	0	1	2	0	0	1	0	0	2	0	0	0	0	0	0
58	22	Female	0	1	0	0	0	1	1	0	0	1	1	0	1	1	0	1	0	0	0	1	0	0	1	0	0	0
59	22	Male	0	0	3	0	0	0	2	0	0	3	0	0	0	0	0	0	0	0	0	0	0	0	1	0	0	0
60	23	Female	1	1	1	0	0	0	0	0	0	0	0	0	0	1	0	0	1	1	2	2	0	0	1	0	0	0
61	22	Female	0	1	0	0	0	2	0	0	0	1	0	0	2	2	0	0	0	0	0	2	0	0	0	0	0	0
62	22	Female	0	0	0	0	0	1	1	1	0	0	2	0	2	2	0	2	1	1	1	2	0	0	2	1	1	0
63	22	Female	2	2	0	0	0	2	0	0	0	1	2	0	1	1	0	1	1	2	1	2	1	1	3	0	2	0
64	22	Female	0	0	0	0	0	1	1	0	0	1	1	0	3	2	0	2	1	2	1	2	0	1	2	1	2	1
65	21	Female	1	0	1	0	0	2	1	1	1	1	2	2	2	3	3	2	2	2	2	2	1	2	2	0	1	2
66	23	Female	0	1	1	0	0	1	1	1	0	1	1	0	1	0	0	1	0	0	1	1	0	0	1	0	1	0
67	22	Male	0	0	0	0	0	0	0	0	0	0	0	0	0	0	0	0	0	0	0	0	0	0	0	0	0	0
68	22	Female	1	2	1	0	0	1	3	0	0	1	1	1	2	2	0	1	1	1	1	1	1	0	2	1	0	0
69	22	Female	1	0	1	1	0	1	1	1	0	2	1	0	2	3	2	0	0	1	1	2	2	2	1	0	0	2
70	22	Female	0	0	0	0	0	2	1	1	0	1	1	0	3	2	1	2	2	2	3	3	1	1	2	1	3	1
71	24	Female	0	0	0	0	0	2	0	2	0	0	1	2	2	3	0	1	2	2	3	3	0	2	2	1	0	2
72	22	Female	0	0	0	0	0	1	0	0	0	1	1	0	1	1	0	0	0	0	0	1	0	0	0	0	0	0
73	21	Female	0	0	0	0	0	1	0	0	0	0	1	1	1	1	0	1	0	0	1	0	0	0	2	0	1	0
74	22	Female	0	0	0	0	0	1	0	1	0	1	0	0	0	2	0	1	1	2	1	1	0	0	0	0	0	1
75	22	Male	0	0	0	0	0	0	0	0	0	0	0	0	0	0	0	0	0	0	0	0	0	0	0	0	0	0
76	22	Female	1	0	3	3	0	0	0	0	0	0	0	0	0	0	0	0	0	0	1	0	0	0	0	0	0	0
77	22	Female	0	0	0	0	0	0	0	0	0	0	0	0	0	0	0	0	0	0	0	0	0	0	0	0	0	0
78	22	Male	2	2	2	0	0	1	2	0	1	2	2	2	3	3	0	2	1	1	1	2	0	0	2	1	0	0
79	22	Female	0	0	0	0	0	2	0	1	0	0	0	0	2	1	2	1	2	0	0	2	0	0	0	0	0	0
80	22	Female	1	0	1	0	0	1	2	1	0	1	1	1	1	1	2	2	1	1	1	2	0	1	2	0	0	1
81	22	Female	0	0	1	0	0	1	0	0	0	0	1	0	0	0	0	1	0	0	2	1	0	0	1	0	0	0
82	22	Female	0	1	1	0	0	0	0	0	0	1	0	0	1	2	0	0	0	0	1	2	0	0	1	0	1	0
83	23	Female	0	0	0	0	0	1	0	0	0	0	0	0	0	0	0	0	0	0	0	1	1	0	0	0	0	0
84	23	Male	0	0	0	0	0	0	0	0	0	0	0	0	0	0	0	0	0	0	0	0	0	0	0	0	0	0
85	21	Female	1	0	0	0	0	1	0	0	0	1	1	0	2	2	0	1	1	2	1	2	2	2	2	0	1	0
86	22	Male	0	0	0	0	0	1	0	1	0	0	1	0	1	0	0	0	0	0	1	1	1	0	1	1	2	0
87	23	Female	0	2	0	0	0	2	1	3	1	2	0	0	3	3	3	3	2	3	3	2	2	1	1	2	3	3
88	22	Female	0	0	0	0	0	1	2	1	0	2	1	1	2	2	1	2	2	1	0	2	1	2	3	0	2	1
89	23	Female	1	1	0	0	0	0	1	1	0	0	1	1	2	2	1	2	1	1	1	1	1	2	1	1	2	1
90	23	Female	0	1	0	0	0	1	0	0	1	0	0	1	1	0	0	1	0	0	0	0	0	0	1	2	0	0
91	22	Female	2	0	2	0	0	1	1	0	1	0	0	1	1	1	0	1	1	1	1	1	0	0	1	1	0	0
92	22	Female	0	1	3	0	0	0	1	0	0	0	0	0	2	1	0	2	1	0	2	3	0	1	2	0	2	0
93	20	Female	0	0	0	0	0	1	0	0	0	1	1	0	1	0	0	1	0	0	0	1	0	0	0	0	0	0
94	22	Male	0	0	1	0	0	0	0	0	0	0	0	0	0	0	0	0	0	0	0	1	0	0	1	0	0	0
95	22	Female	0	0	1	0	0	1	0	1	0	1	2	1	2	2	0	1	1	0	0	3	1	0	1	0	2	0
96	22	Female	0	1	0	0	0	1	1	0	0	0	1	1	1	1	1	1	0	1	1	1	0	1	1	0	1	1
97	22	Female	0	0	1	0	0	0	0	0	0	0	0	1	0	0	0	0	0	0	0	0	0	0	1	0	0	0
98	23	Female	1	1	1	0	0	0	0	0	0	1	1	0	0	0	0	0	0	0	1	0	0	0	1	0	0	0
99	22	Female	0	0	0	0	0	1	0	1	0	1	2	0	2	1	1	1	1	1	2	2	1	1	1	0	0	0
100	22	Female	0	0	0	0	0	3	3	1	0	0	1	1	1	1	0	1	0	1	0	1	0	0	1	0	0	0
101	22	Female	0	0	0	0	0	1	3	0	0	2	1	1	1	1	1	2	1	2	2	1	1	1	2	2	1	1
102	22	Female	0	0	0	0	0	1	0	0	0	1	1	0	1	1	0	0	0	0	1	0	0	0	1	0	0	0
103	22	Male	0	0	0	0	0	1	0	1	0	1	0	0	1	2	1	1	1	0	1	1	0	0	1	0	0	0
104	21	Female	0	0	1	0	0	1	0	0	0	0	0	0	1	0	0	0	0	0	0	1	0	0	0	0	0	0
105	22	Female	1	0	1	0	0	2	0	0	1	1	2	0	3	3	1	1	1	1	2	3	0	0	2	0	0	0
106	22	Female	0	0	0	0	0	0	1	0	0	0	3	0	0	3	0	0	0	0	0	1	0	0	0	1	0	0
107	22	Female	1	1	0	0	0	1	0	1	0	0	0	0	1	1	1	0	1	1	1	1	0	1	0	0	0	1
108	22	Female	1	0	0	0	0	3	1	1	1	2	3	1	3	3	0	3	3	3	2	3	0	0	2	0	3	0
109	21	Female	0	0	3	0	0	0	3	0	0	0	0	0	2	1	0	2	0	2	1	2	0	1	1	0	0	0
110	22	Female	1	2	0	0	0	1	0	1	0	2	1	0	1	0	0	1	1	1	1	0	2	2	2	0	0	0
111	22	Female	1	1	1	0	0	0	1	0	0	0	1	0	1	2	0	1	0	0	0	1	0	0	0	0	1	0
112	22	Female	0	0	1	0	0	0	0	0	0	0	0	0	0	1	2	2	0	0	2	0	0	1	0	0	0	0
113	22	Female	0	0	0	0	0	1	1	2	0	1	0	0	2	1	1	3	1	3	1	1	1	2	1	0	1	1
114	22	Female	0	0	0	0	0	2	0	1	0	1	1	2	2	0	1	1	1	0	0	1	0	0	0	1	1	0
115	21	Female	0	1	1	0	0	1	1	0	0	0	1	1	2	3	0	1	2	2	2	3	1	0	1	1	1	0
116	22	Male	0	0	0	0	0	1	1	1	0	1	0	0	1	2	1	1	1	1	1	1	2	0	1	0	0	0
117	22	Female	1	1	1	0	0	1	0	0	1	1	2	0	2	2	1	1	1	2	3	3	1	1	3	1	3	1
118	22	Female	0	0	1	0	0	0	0	2	0	2	1	0	0	1	0	0	0	0	0	1	0	0	0	0	0	0
119	24	Male	0	1	1	0	0	0	2	0	1	1	1	0	1	1	1	1	1	0	0	1	1	0	1	0	0	0
120	21	Female	0	0	0	0	0	1	0	0	0	0	1	1	1	2	1	1	1	1	1	0	0	1	0	0	0	0
121	20	Female	0	0	1	0	0	1	1	0	0	2	0	0	0	1	0	0	1	1	1	1	0	0	0	0	0	0
122	22	Female	0	0	0	0	0	0	0	0	0	0	0	0	2	1	1	1	1	2	2	1	1	0	1	0	2	0
123	20	Female	0	1	1	0	0	1	0	0	0	0	2	0	1	1	0	0	0	1	2	2	1	0	1	0	0	0
124	22	Female	0	0	0	0	0	2	1	2	0	1	2	1	2	3	2	2	2	2	1	2	1	1	1	0	2	0
125	22	Female	0	0	0	0	0	2	2	1	1	1	1	1	1	1	0	1	1	1	1	2	1	0	0	1	0	0
126	24	Male	0	0	0	0	0	1	0	0	1	1	1	0	2	1	0	1	0	2	3	2	2	0	3	2	2	1
127	21	Female	1	1	1	0	0	2	1	3	1	2	2	2	0	3	0	0	1	3	3	2	2	0	3	3	1	1
128	21	Female	0	0	0	0	0	1	0	0	0	0	0	1	2	2	0	0	2	0	2	0	1	1	1	0	1	3
129	22	Female	1	0	2	0	0	0	0	0	0	0	1	0	1	1	0	1	1	1	0	1	0	1	1	0	0	0
130	22	Female	1	1	1	0	0	1	1	0	0	0	0	0	1	1	0	1	1	1	1	1	0	0	1	1	0	0
131	22	Female	1	1	0	0	0	0	0	0	0	0	1	0	0	0	0	0	0	0	0	1	0	0	1	0	0	0
132	24	Female	2	1	3	0	0	1	1	0	0	1	1	1	0	1	0	0	0	0	1	1	0	0	1	0	1	0
133	22	Female	0	0	0	0	0	0	0	0	0	0	1	0	0	0	1	0	0	0	0	0	0	0	2	0	0	0
134	24	Female	0	1	0	0	0	1	1	0	0	1	1	0	0	0	1	0	0	0	0	0	0	0	0	0	0	0
135	22	Female	1	1	3	0	0	2	1	0	0	1	1	0	2	2	0	1	1	1	1	2	0	0	3	0	0	0
136	24	Female	0	0	0	0	0	0	0	0	0	2	1	0	1	1	1	1	0	0	0	1	0	0	1	0	0	0
137	24	Female	0	1	0	0	0	1	0	0	1	0	0	0	1	1	0	0	0	0	0	1	0	0	1	0	1	0
138	20	Female	0	0	0	0	0	0	0	0	0	0	0	0	1	0	0	0	0	0	0	1	0	0	0	0	0	0
139	23	Male	0	0	0	0	0	1	0	0	0	1	1	1	2	1	0	1	1	2	0	1	1	0	1	0	0	0
140	24	Female	0	0	0	0	0	0	0	1	0	0	0	0	0	0	0	0	0	0	0	0	0	0	0	0	0	0
141	24	Male	0	0	1	0	0	1	1	0	0	1	0	0	0	0	0	0	0	1	0	0	1	1	1	0	0	1
142	24	Female	0	0	0	0	0	2	0	1	0	1	0	0	3	3	0	3	3	1	2	2	1	1	1	1	0	0
143	23	Female	0	0	1	0	0	1	0	0	0	1	1	0	0	0	0	0	0	0	1	0	0	0	1	0	0	0
144	22	Male	0	0	0	0	0	1	0	0	0	0	1	0	1	1	0	1	1	1	1	1	0	0	0	0	0	0
145	24	Female	0	0	0	0	0	1	1	1	0	1	1	0	1	1	0	1	0	0	1	1	0	0	1	1	2	0
146	22	Female	1	1	2	1	0	1	1	0	0	1	1	0	1	1	0	0	1	1	0	1	0	0	1	0	0	0
147	21	Female	0	0	1	0	0	1	1	0	0	0	0	0	1	1	0	1	1	1	1	1	1	0	0	0	0	0
148	24	Male	1	1	1	0	0	2	1	1	1	1	2	1	3	3	1	2	2	2	2	2	1	1	2	1	1	2
149	22	Female	0	0	0	1	0	0	1	0	0	2	0	0	0	0	1	1	0	1	0	0	0	1	0	0	0	0
150	24	Female	0	0	0	0	0	1	3	0	0	0	1	0	1	3	0	1	1	1	1	3	0	0	1	0	0	0
151	24	Female	1	0	0	0	0	1	0	0	0	0	0	0	2	1	0	1	0	1	0	1	0	0	0	0	0	0
152	25	Female	0	0	0	0	0	3	2	2	2	1	1	2	3	3	3	3	3	3	3	3	1	1	1	3	3	2
153	24	Female	0	1	0	0	0	1	2	0	1	0	2	0	3	3	0	2	1	1	1	1	0	0	1	0	2	0
154	24	Male	0	0	1	0	0	1	0	1	0	1	1	0	0	0	0	0	0	0	1	0	0	0	1	0	0	0
155	24	Male	0	0	0	0	0	0	0	0	0	0	0	0	0	0	0	0	0	0	0	0	0	0	0	0	0	0
156	24	Female	0	0	0	0	0	2	0	1	0	2	1	1	1	1	0	0	0	0	1	1	1	0	1	0	0	1
157	20	Female	1	0	1	0	0	1	1	0	0	0	2	0	1	2	0	0	3	0	1	2	0	0	1	0	1	0
158	21	Female	1	2	0	0	0	0	1	0	1	1	0	0	1	0	0	1	0	1	0	1	0	0	0	1	1	0
159	24	Female	1	1	3	1	0	1	0	0	0	1	1	1	1	1	1	1	1	1	1	1	1	0	0	1	0	0
160	24	Female	0	1	0	0	0	1	0	0	0	1	1	1	1	1	0	0	0	0	1	1	0	0	0	1	1	0
161	24	Female	0	0	1	0	0	1	1	0	0	0	1	0	1	1	0	0	0	0	1	1	0	0	1	0	0	0
162	24	Female	0	0	2	0	0	2	0	1	0	1	2	0	2	2	0	1	1	0	2	2	0	0	2	0	0	0
163	24	Female	0	0	0	0	0	1	0	0	0	1	1	0	0	1	0	0	1	0	0	1	0	0	0	0	0	0
164	20	Female	1	0	3	0	0	1	1	1	0	1	0	0	1	2	0	1	0	0	1	3	1	0	1	0	0	0
165	24	Female	1	1	2	0	1	1	0	0	1	0	1	1	1	1	0	1	1	1	1	1	1	0	1	1	1	0
166	24	Female	0	0	1	0	0	0	1	0	0	1	1	0	0	1	0	0	0	0	0	1	2	0	1	0	0	0
167	22	Female	0	0	0	0	0	3	3	3	0	1	3	2	3	3	1	3	3	2	3	3	2	2	3	0	3	2
168	25	Female	0	1	0	0	0	1	0	0	0	0	1	1	1	1	0	1	0	1	1	1	0	0	0	0	0	0
169	22	Female	1	1	0	0	0	2	1	0	1	1	3	3	3	3	2	2	2	1	3	3	2	1	3	1	3	1
170	23	Female	0	0	1	0	0	1	0	0	0	0	1	0	1	1	0	1	0	0	0	0	0	0	1	0	0	0
171	24	Female	0	0	2	0	0	1	0	0	0	1	0	0	0	0	0	0	0	0	0	1	0	0	1	0	0	0
172	20	Female	0	0	0	0	0	0	0	0	0	1	1	0	1	0	1	1	0	0	0	1	0	1	1	0	0	1
173	24	Female	0	0	0	0	0	2	0	0	0	0	2	0	2	2	0	2	2	1	3	3	0	0	2	3	3	0
174	22	Female	0	1	0	0	0	1	0	0	0	2	0	0	2	3	1	3	1	1	1	3	0	0	1	1	3	0
175	24	Female	0	0	0	0	0	1	1	0	0	1	1	1	1	1	1	1	1	1	0	1	1	0	1	0	0	0
176	24	Female	1	1	0	0	0	2	0	1	0	1	1	1	2	1	1	1	1	1	1	1	1	1	1	1	1	1
177	24	Female	0	0	0	0	0	1	0	0	0	0	0	0	1	0	0	0	0	0	2	0	0	0	1	0	0	0
178	24	Female	0	0	0	0	0	1	0	0	0	0	0	0	0	0	0	0	0	0	0	0	0	0	0	0	0	0
179	21	Female	0	0	1	0	0	0	0	0	0	1	0	0	0	2	0	0	0	0	3	1	0	1	2	1	0	0
180	20	Female	2	0	0	0	0	3	1	0	0	0	0	1	3	1	2	2	2	1	1	2	1	1	2	2	1	0
181	24	Female	2	0	0	0	0	2	0	0	0	1	2	0	1	1	1	1	2	2	1	1	1	1	2	0	1	1
182	24	Female	1	1	0	0	0	1	1	0	0	1	2	2	2	3	1	2	1	1	1	2	1	0	1	0	1	0
183	24	Male	1	0	3	1	0	1	1	1	0	1	0	0	1	1	1	1	0	1	1	0	0	0	0	2	0	1
184	24	Male	0	0	0	0	0	1	0	0	0	0	0	0	0	0	0	0	0	0	0	0	0	0	0	0	0	0
185	23	Female	1	1	0	0	0	2	0	0	0	1	2	1	2	1	0	2	1	1	2	2	0	0	2	1	1	0
186	23	Female	0	1	1	0	0	2	0	0	0	1	1	0	2	2	0	0	1	1	2	2	0	0	1	0	0	0
187	24	Female	0	0	0	0	0	1	2	0	0	1	0	1	1	2	0	1	1	1	0	0	0	0	1	0	1	0
188	24	Male	0	0	1	0	0	2	1	1	1	1	2	0	2	1	0	1	1	1	1	1	1	0	1	0	1	0
189	24	Female	1	0	0	0	0	0	1	0	0	1	0	0	1	0	0	0	0	1	0	1	0	0	1	0	0	0
190	21	Male	0	0	0	0	0	1	1	0	0	1	0	0	1	1	0	0	0	0	1	0	1	0	0	0	0	0
191	22	Female	0	0	0	0	0	0	0	0	0	0	0	0	1	0	0	0	0	0	0	1	0	0	0	0	0	0
192	22	Female	1	0	1	0	0	1	0	0	0	0	0	0	0	0	0	0	0	0	0	0	0	0	0	0	0	0
193	22	Male	0	0	1	0	0	1	0	1	0	2	0	1	1	1	2	0	1	0	2	1	2	1	0	0	0	1
194	24	Female	0	0	1	0	0	0	0	0	0	0	1	1	0	0	0	0	0	0	0	1	0	0	1	0	0	0
195	23	Female	0	1	0	0	0	2	1	0	0	1	1	1	2	2	0	1	1	0	0	1	0	0	1	0	1	0
196	23	Female	0	0	0	0	0	1	0	1	0	1	0	2	2	1	0	2	1	1	0	2	1	2	1	1	3	1
197	22	Female	2	2	2	2	0	2	0	0	0	0	0	0	2	2	0	0	0	0	0	2	0	0	0	0	0	0
198	22	Female	1	1	0	0	0	1	2	1	1	0	1	1	1	2	0	1	1	1	2	2	1	1	1	1	1	0
199	21	Female	2	1	2	2	0	2	1	0	0	1	1	0	2	2	1	2	1	0	1	1	0	1	0	0	0	0
200	22	Female	0	0	1	0	0	1	0	0	0	0	0	0	0	0	0	0	0	0	0	1	0	0	1	0	0	0
201	23	Female	0	0	0	0	0	0	0	0	0	0	1	1	0	1	0	1	0	0	0	1	0	0	1	0	0	0
202	22	Male	0	0	0	0	0	0	0	0	0	0	0	0	0	0	0	0	0	0	0	0	0	0	0	0	0	0
203	22	Female	0	0	0	0	0	3	2	2	1	2	2	1	3	3	2	2	2	2	1	3	2	2	2	1	3	3
204	22	Female	1	0	1	0	0	2	0	0	0	0	0	0	2	3	0	1	1	1	0	2	0	1	2	0	1	1
205	22	Male	1	0	0	0	0	1	0	1	0	1	0	0	1	0	0	1	1	1	2	1	0	0	1	0	0	0
206	22	Female	0	0	0	0	0	2	1	1	0	1	0	0	1	3	2	1	1	0	2	3	1	0	1	0	1	0
207	22	Female	0	1	0	0	0	1	0	1	0	1	2	0	2	1	0	2	1	0	1	3	0	0	0	0	1	0
208	22	Female	0	0	0	0	0	0	0	0	0	0	0	0	0	0	0	1	1	0	1	1	0	0	1	0	0	0
209	20	Female	0	1	1	0	0	1	0	0	0	1	2	0	1	2	0	1	1	1	1	2	0	0	2	0	1	0
210	22	Female	2	2	3	0	0	3	2	1	1	2	3	3	3	3	2	2	3	2	3	3	2	3	3	2	3	3
211	21	Female	0	0	0	0	0	0	0	0	0	1	0	0	0	0	0	1	1	0	0	0	1	0	1	0	0	0
212	22	Female	0	0	2	0	0	1	0	0	0	0	0	1	0	1	0	0	1	0	0	0	1	0	0	0	0	0
213	23	Female	0	0	0	0	0	1	0	0	0	2	1	0	2	1	1	3	2	3	1	0	1	1	1	0	0	0
214	21	Female	0	0	0	0	0	2	1	1	1	1	2	1	2	2	0	1	1	1	2	2	1	0	0	1	1	0
215	22	Female	0	0	0	0	0	0	0	0	0	0	0	0	0	0	0	0	0	0	0	1	0	0	0	0	0	0
216	22	Female	0	0	0	0	0	1	1	2	1	1	1	1	1	2	2	1	1	2	1	2	1	2	1	1	1	1
217	23	Female	0	1	1	0	0	1	1	0	0	1	1	1	1	1	1	1	1	1	1	1	1	0	2	1	0	0
218	23	Female	0	0	1	0	0	2	0	0	0	0	3	0	3	1	0	1	1	1	1	3	0	0	1	0	0	0
219	23	Female	0	0	0	0	0	0	0	0	0	0	0	1	0	0	0	0	0	0	0	0	0	0	0	0	0	0
220	24	Female	0	0	0	0	0	1	0	0	0	2	1	2	1	2	0	2	0	1	0	3	3	0	2	0	1	0
221	23	Female	0	1	0	0	0	0	1	0	0	1	1	0	1	1	0	0	0	0	1	1	1	0	0	0	0	0
222	24	Female	0	0	0	0	0	0	0	0	0	0	0	0	0	0	0	0	0	0	0	0	0	0	0	0	0	0
223	20	Female	1	1	2	0	0	0	0	0	1	0	0	0	1	1	0	1	1	0	0	0	0	0	0	0	1	0
224	24	Female	0	0	1	0	0	1	0	3	0	0	1	1	3	3	1	2	2	2	1	3	0	1	2	1	3	1
225	24	Female	0	0	1	0	0	1	0	0	0	0	0	0	0	0	0	0	0	0	0	0	1	0	0	0	0	0
226	23	Female	1	0	2	0	0	1	0	1	0	2	0	0	2	1	0	1	1	1	0	1	0	0	0	1	1	0
227	24	Male	0	0	0	0	0	1	0	0	0	2	1	0	0	1	0	0	0	0	0	0	2	0	0	0	0	0
228	23	Female	0	0	0	0	0	1	0	1	0	1	1	1	2	1	1	2	1	1	1	2	1	1	1	2	2	1
229	23	Female	0	0	1	0	0	1	0	0	0	2	1	1	2	2	0	1	1	0	0	1	0	0	1	0	0	0
230	23	Female	0	1	0	0	0	0	0	0	0	0	1	0	1	2	0	0	0	0	2	2	0	0	1	0	0	0
231	23	Male	0	0	0	0	0	1	1	0	0	1	1	0	0	0	0	0	1	0	0	0	0	0	0	0	0	0
232	24	Female	0	0	0	0	0	0	0	0	0	0	2	0	0	0	2	1	0	0	0	0	0	2	1	0	2	0
233	20	Female	0	0	0	0	0	0	0	0	0	0	0	0	0	0	0	0	0	0	0	0	0	0	0	0	0	0
234	24	Male	0	0	0	0	0	0	0	0	0	0	0	1	0	0	0	0	0	0	0	0	0	0	0	0	0	0
235	23	Female	0	0	0	0	0	1	0	0	0	1	1	1	1	2	0	1	1	0	1	2	1	0	1	0	0	0
236	23	Female	0	0	0	0	0	1	2	0	0	1	1	0	1	1	0	1	0	1	1	1	1	0	1	0	1	0
237	20	Female	0	0	0	0	0	0	0	0	0	0	1	1	0	2	0	0	0	0	1	2	0	0	0	0	0	0
238	24	Female	0	0	0	0	0	2	0	1	0	1	1	0	2	0	1	1	1	2	3	1	2	2	2	0	0	2
239	23	Female	1	0	3	0	0	1	0	1	0	0	1	0	0	1	0	0	0	0	0	0	0	0	1	0	0	0
240	23	Female	1	2	3	0	0	1	0	0	0	0	1	2	2	2	0	1	1	1	0	2	0	0	1	1	1	0
241	23	Male	0	1	0	0	0	2	1	1	0	1	1	0	1	1	1	2	2	1	1	2	1	1	1	0	0	1
242	22	Male	0	0	0	0	0	1	0	1	0	0	1	0	0	0	0	0	0	0	0	0	0	0	1	0	1	0
243	24	Male	3	2	3	0	0	0	3	1	0	0	0	0	0	0	0	1	3	0	3	0	0	1	1	1	1	0
244	23	Female	1	0	0	0	0	0	0	0	0	0	0	0	0	0	0	0	0	0	0	0	0	0	1	0	0	0
245	24	Female	0	0	3	1	1	0	0	0	0	0	1	0	0	0	0	0	0	1	1	1	0	0	1	0	0	0
246	24	Female	0	0	0	0	0	1	0	0	0	1	0	0	1	1	0	0	0	0	1	1	1	0	0	0	0	0
247	22	Male	0	0	0	0	0	1	0	1	0	2	2	0	1	0	1	1	1	1	1	1	2	1	1	0	0	0
248	23	Female	0	1	0	0	0	0	0	0	1	1	1	0	1	1	0	1	0	1	1	1	0	0	1	1	1	0
249	24	Female	2	1	1	0	0	1	0	0	1	1	1	0	1	1	0	0	1	0	1	1	0	0	1	0	1	0
250	23	Female	0	0	1	0	0	1	1	0	0	1	1	1	2	3	1	1	1	1	1	1	0	1	0	0	0	1
251	24	Female	0	0	3	2	0	1	0	1	0	1	0	2	3	1	0	0	0	0	3	0	0	1	2	3	1	0
252	24	Female	0	0	0	0	0	1	1	0	0	1	0	1	1	1	0	1	0	1	1	1	0	1	0	1	0	0
253	23	Male	0	0	0	0	0	1	1	1	1	2	2	2	2	2	1	1	1	1	1	2	1	1	2	1	0	0
254	23	Female	3	3	2	0	0	3	1	1	0	1	1	0	3	3	1	3	3	2	1	3	3	2	2	0	2	2
255	23	Female	0	0	0	0	0	0	0	0	0	1	0	0	0	0	0	0	0	0	0	0	0	0	0	0	0	0
256	23	Female	0	0	1	0	0	1	1	0	0	0	1	1	2	2	1	2	2	1	0	2	0	0	1	0	0	0
257	24	Female	0	1	0	0	0	1	1	0	0	1	1	0	1	0	0	1	0	0	0	1	0	0	0	0	0	0
258	24	Female	0	0	0	0	0	0	0	0	0	0	1	0	0	0	0	0	0	0	0	1	0	0	1	0	0	0
259	23	Female	0	0	0	0	0	2	0	1	0	1	0	0	0	1	0	0	1	2	1	0	1	0	1	0	0	0
260	24	Female	0	0	0	0	0	0	1	0	0	0	1	0	1	1	0	1	0	0	1	1	0	0	1	0	0	0
261	23	Female	2	1	0	0	0	2	1	1	0	1	2	1	2	2	2	3	2	1	1	3	3	2	1	1	3	2
262	23	Female	0	0	0	0	0	2	1	0	1	0	1	0	2	2	0	1	1	0	1	1	0	0	1	0	0	0
263	23	Female	0	0	2	2	0	3	1	1	0	1	2	0	3	3	1	3	3	2	3	3	1	1	3	0	2	0
264	24	Female	1	0	1	0	0	2	0	0	0	1	1	1	1	2	0	0	1	1	1	2	0	0	2	0	1	0
265	23	Female	0	2	0	0	0	1	1	1	0	0	0	0	1	1	0	1	0	0	0	1	1	0	2	0	1	0
266	24	Female	0	0	0	0	0	2	0	0	0	0	2	0	3	1	0	3	3	1	2	3	0	0	3	0	2	0
267	23	Female	0	1	0	0	0	1	0	0	0	0	0	0	1	0	0	1	0	0	1	1	0	0	0	0	0	0
268	23	Female	2	1	3	0	0	1	1	0	1	0	1	0	1	2	1	3	1	1	1	2	1	0	0	0	1	1
269	20	Female	0	0	0	0	0	1	0	0	0	1	0	0	2	1	0	1	0	0	0	1	0	0	0	1	1	0
270	23	Female	1	2	0	0	0	1	1	0	0	0	0	1	1	2	0	0	0	0	0	1	1	0	1	1	0	0
271	24	Female	0	0	0	0	0	0	1	0	3	0	0	0	0	0	0	1	0	1	1	0	1	0	1	0	0	0
272	23	Female	0	0	0	0	0	1	0	0	0	0	1	0	1	1	0	1	0	0	2	1	0	0	1	0	1	0
273	24	Female	1	0	1	0	0	1	2	0	2	1	1	0	1	2	1	1	1	1	1	2	0	0	1	0	0	0
274	22	Male	0	0	0	0	0	1	1	1	0	0	0	0	1	1	0	1	1	0	0	0	0	0	1	0	1	0
275	23	Female	1	1	1	0	0	2	0	0	0	1	1	0	2	2	0	2	2	0	2	2	0	0	0	0	1	0
276	23	Female	1	0	1	0	0	1	0	0	0	0	0	0	0	0	0	0	0	0	1	0	0	0	0	0	0	0
277	24	Female	1	2	1	0	0	1	1	1	1	0	2	1	1	1	0	1	1	2	2	1	1	1	1	1	2	1
278	24	Female	0	0	0	0	0	1	1	0	0	1	0	0	0	0	0	0	0	0	1	0	0	0	0	0	0	0
279	23	Female	0	1	0	0	0	0	0	0	0	2	1	0	0	2	0	0	0	1	0	1	0	0	1	0	0	1
280	20	Female	0	0	0	0	0	0	0	0	0	2	1	1	1	1	0	1	1	1	0	2	1	0	2	0	0	0
281	23	Female	1	2	0	0	0	2	0	1	1	1	1	1	2	1	0	1	2	1	1	1	1	1	0	1	1	0
282	24	Female	0	2	0	0	0	0	0	0	0	0	1	0	1	0	0	1	0	0	1	2	0	0	1	1	1	0
283	23	Female	1	1	2	0	0	1	2	1	1	1	1	1	2	1	0	1	1	1	1	1	0	1	1	0	1	0
284	24	Male	0	0	0	0	0	2	0	0	0	1	1	0	1	1	0	1	2	2	2	1	2	1	0	0	0	0
285	23	Female	0	1	0	0	0	1	0	0	1	2	3	2	2	3	1	2	2	2	1	2	1	0	3	0	2	0
286	23	Male	0	0	0	0	0	2	0	0	0	0	0	0	1	2	2	2	2	2	2	2	0	0	2	1	1	0
287	23	Female	0	0	0	0	0	1	0	0	0	1	0	1	1	1	0	1	1	0	1	1	0	0	1	0	1	0
288	24	Female	0	0	0	0	0	1	0	0	0	1	1	0	0	1	0	0	0	0	1	0	0	0	0	0	0	0
289	23	Female	0	0	1	0	0	1	0	0	0	1	0	0	1	1	0	1	1	2	1	1	1	2	1	0	3	2
290	23	Female	2	1	0	0	0	1	1	0	0	0	0	0	0	1	0	0	0	0	1	2	0	0	1	0	0	0
291	24	Female	0	1	0	0	0	1	0	1	1	1	1	0	1	2	0	0	1	1	1	1	2	1	1	0	2	0
292	23	Female	0	0	0	0	0	1	0	0	0	1	1	1	1	2	0	0	1	1	1	1	0	0	1	0	0	0
293	23	Female	3	3	3	2	1	2	3	1	0	1	1	1	1	1	0	1	1	1	0	1	0	0	0	0	1	0
294	24	Female	1	1	0	0	0	1	1	0	1	1	1	0	1	1	0	1	1	1	1	1	1	0	2	1	2	1
295	23	Male	0	0	0	0	0	2	0	0	1	2	2	2	2	2	1	2	2	1	0	2	1	0	1	1	1	0
296	22	Female	0	0	0	0	0	1	0	0	0	0	1	0	1	1	0	0	1	0	1	2	0	0	0	0	0	0
297	23	Female	0	0	0	0	0	0	0	0	0	0	0	0	0	1	0	1	0	0	0	0	0	0	0	0	0	0
298	20	Female	0	1	0	0	0	1	1	2	0	0	1	0	2	1	1	2	2	1	1	2	1	0	2	0	1	0
299	24	Male	1	0	0	0	0	0	0	0	0	0	2	0	1	0	1	1	1	0	0	1	0	0	0	0	0	0
300	22	Female	0	1	2	0	0	0	0	0	0	1	1	1	0	1	0	0	0	0	0	1	0	0	1	0	0	0
301	23	Female	0	0	0	0	0	0	0	0	0	0	0	0	2	2	0	0	0	0	2	2	1	0	2	0	1	0
302	25	Female	0	0	1	0	0	2	1	0	0	2	1	0	1	1	0	1	1	1	0	1	2	0	0	0	0	0
303	23	Female	0	0	1	0	0	1	1	0	0	1	1	2	2	2	0	1	1	0	1	2	0	0	1	0	2	0
304	23	Female	0	1	0	0	0	2	1	0	0	0	0	0	2	0	0	0	0	0	0	0	0	0	0	0	0	0
305	22	Female	0	1	1	0	0	3	1	1	0	1	2	1	3	3	2	3	2	3	1	3	2	3	1	3	3	3
306	24	Male	0	1	0	0	0	0	0	0	0	0	0	0	0	0	0	0	0	0	0	0	0	0	0	0	0	0
307	24	Male	0	0	0	0	0	0	0	0	0	1	1	1	0	0	0	0	1	0	2	1	1	0	1	1	0	0
308	23	Female	1	1	3	0	0	1	1	1	0	1	1	0	1	1	0	0	0	0	1	1	1	0	0	0	1	0
309	22	Female	0	0	1	0	0	2	1	1	0	0	0	0	2	1	0	1	1	1	1	2	0	0	1	2	2	0
310	20	Female	0	0	0	0	0	0	2	1	0	0	1	0	1	1	0	1	1	1	2	0	0	0	1	0	0	0
311	24	Male	0	0	0	0	0	1	1	0	0	0	0	0	1	0	0	1	1	1	0	1	0	0	0	0	0	0
312	22	Female	1	1	0	0	0	1	1	0	1	0	0	0	1	0	0	1	0	0	2	1	0	0	0	1	1	0
313	23	Female	1	1	3	1	1	0	0	0	0	0	1	0	0	0	0	0	0	0	0	0	0	0	0	0	0	0
314	24	Female	2	1	3	1	1	2	1	2	3	1	1	1	1	1	0	1	1	1	1	1	1	1	2	1	1	0
315	23	Female	0	0	0	0	0	1	0	0	0	0	0	0	1	0	0	0	1	0	0	0	0	0	0	0	0	0
316	23	Female	2	2	3	0	0	1	3	0	0	1	1	1	1	1	0	1	0	1	1	0	0	0	0	0	1	0
317	20	Female	0	0	0	0	0	0	3	0	0	0	1	1	1	2	0	0	2	1	0	0	0	0	2	0	0	0
318	24	Female	0	0	1	0	0	2	0	0	0	1	1	0	1	1	0	1	1	0	1	1	1	0	0	0	1	0
319	25	Male	0	0	0	0	0	1	0	1	0	2	2	0	2	2	0	2	2	2	2	2	2	1	0	0	0	1
320	24	Male	0	0	0	0	0	1	0	0	0	0	1	0	0	0	0	0	0	0	1	1	0	0	0	0	0	0
321	21	Female	0	0	1	0	0	1	3	0	2	1	2	3	2	2	0	1	0	1	1	2	0	0	2	3	0	0
322	21	Female	0	0	1	0	0	0	0	3	0	3	2	1	2	0	3	0	0	0	0	1	0	0	1	0	0	0
323	21	Female	0	0	1	0	0	1	0	0	0	1	1	0	1	1	0	1	2	1	0	1	0	0	2	0	1	0
324	21	Female	0	0	0	0	0	1	0	1	1	1	0	0	2	1	1	1	1	1	0	2	0	0	1	0	0	0
325	21	Female	1	2	0	0	0	3	2	1	0	1	2	1	3	3	1	3	3	2	1	2	1	0	2	2	3	0
326	24	Female	0	0	0	0	0	1	0	1	1	1	1	0	0	1	0	1	1	0	1	2	1	1	1	0	1	0
327	22	Female	0	0	1	0	0	0	0	0	0	1	1	0	0	1	0	0	1	0	2	1	0	0	1	0	0	0
328	21	Female	1	1	1	0	0	1	0	0	0	0	2	0	2	2	0	1	1	1	1	1	0	0	0	2	1	0
329	23	Female	0	0	1	0	0	1	0	0	0	1	0	1	1	1	0	1	0	1	0	1	0	0	0	0	0	0
330	24	Female	0	0	0	0	0	1	0	0	0	1	1	1	1	1	0	1	1	1	0	1	1	0	1	0	0	0
331	21	Male	1	0	1	2	0	1	1	0	1	2	1	0	3	3	2	2	1	0	1	3	0	1	1	0	2	1
332	21	Female	0	2	0	0	0	2	1	1	1	1	0	1	1	1	2	2	2	2	1	3	2	2	1	1	1	2
333	22	Female	0	0	2	2	0	2	2	1	2	1	1	1	2	2	2	2	2	2	2	2	2	2	2	2	2	2
334	24	Female	0	0	0	0	0	1	0	0	0	0	0	0	0	2	0	0	0	1	1	1	0	0	1	0	0	0
335	25	Male	1	0	1	1	0	1	0	0	0	0	0	0	1	1	0	0	0	0	0	1	0	0	0	0	0	0
336	21	Female	0	0	0	0	0	0	0	0	0	2	1	1	1	2	1	1	1	2	2	2	2	1	1	1	2	1
337	24	Female	0	0	1	0	0	2	0	1	0	2	2	0	2	2	1	1	3	0	2	2	1	0	0	0	0	0
338	22	Female	0	1	0	0	0	2	1	0	0	1	1	0	2	2	0	1	1	0	0	2	0	0	0	1	1	0
339	24	Male	0	0	1	1	1	0	0	0	0	0	0	0	0	0	0	0	0	0	0	0	0	0	0	0	0	0
340	23	Female	0	0	1	0	0	0	0	0	0	1	0	1	0	0	0	0	0	0	0	0	0	0	0	0	0	0
341	22	Male	0	0	3	0	0	0	0	0	0	1	1	1	1	1	1	2	1	2	1	1	1	0	1	2	1	0
342	21	Female	0	1	0	0	0	0	1	0	0	0	0	0	0	0	0	0	0	0	1	0	0	0	0	1	1	0
343	20	Male	2	1	2	0	0	2	2	1	0	2	2	0	2	2	2	2	2	2	1	2	2	1	0	1	2	1
344	21	Female	0	0	0	0	0	1	0	0	0	0	0	0	1	0	0	0	0	1	0	1	0	0	0	0	0	0
345	21	Female	0	0	0	0	0	0	0	0	0	0	0	0	0	0	0	0	0	0	0	0	0	0	0	0	0	0
346	21	Female	0	1	3	0	0	0	0	0	1	1	2	0	3	2	2	2	1	1	2	2	2	1	1	0	0	1
347	20	Female	0	0	0	0	0	2	0	0	0	0	0	0	0	0	0	0	0	0	0	1	0	0	1	0	1	0
348	21	Female	0	0	0	0	0	1	0	0	0	0	0	1	1	2	0	1	1	1	1	2	0	0	2	2	0	0
349	21	Female	0	0	1	0	0	0	1	0	0	2	0	1	1	2	0	0	0	0	0	1	0	0	1	0	0	0
350	21	Female	0	0	0	0	0	2	1	1	0	1	2	1	2	1	0	1	1	1	1	1	1	1	1	1	1	0
351	21	Female	0	0	3	0	0	2	1	1	1	2	2	0	3	3	0	2	2	2	0	3	0	0	1	0	1	0
352	21	Female	0	0	0	0	0	1	1	0	0	2	1	0	1	1	1	1	1	1	2	2	0	0	1	0	1	0
353	20	Female	0	0	0	0	0	3	0	2	0	2	2	2	3	2	1	1	1	0	1	3	1	1	2	0	1	0
354	22	Female	0	0	1	0	0	1	0	0	0	0	0	0	1	0	0	0	1	0	0	1	0	0	0	0	0	0
355	21	Female	1	1	1	1	1	1	0	0	0	0	2	1	1	1	0	1	1	1	1	1	1	0	1	0	1	0
356	21	Female	1	1	0	0	0	1	1	0	0	0	1	0	2	1	0	1	1	0	2	2	0	0	0	0	0	0
357	20	Female	0	0	0	0	0	1	1	1	0	1	0	0	0	0	0	0	1	1	1	1	1	0	1	1	1	0
358	22	Female	1	0	0	0	0	3	0	1	0	0	2	1	3	2	1	2	2	2	2	2	1	1	1	0	2	1
359	21	Female	0	0	0	0	0	0	1	0	0	0	0	0	0	0	0	0	0	0	0	0	0	0	0	0	0	0
360	21	Female	0	0	0	0	0	2	2	1	0	2	2	0	2	3	1	3	3	1	3	2	3	2	2	0	0	1
361	21	Female	0	0	0	0	0	1	1	0	0	0	0	0	1	0	0	0	0	0	0	1	0	0	0	0	0	0
362	21	Female	0	0	1	0	0	1	0	0	0	0	1	1	2	1	1	1	1	1	0	2	0	0	1	0	0	0
363	21	Female	1	1	0	0	0	2	2	0	1	0	0	0	2	1	0	1	1	1	1	1	1	0	0	1	1	0
364	24	Female	0	0	0	0	0	0	0	0	0	0	0	0	0	1	0	1	0	0	0	0	0	1	0	0	0	0
365	21	Female	1	0	2	0	0	2	1	0	2	2	1	2	2	2	0	0	2	0	0	2	0	0	0	0	0	0
366	21	Female	0	0	0	0	0	0	0	0	0	0	1	0	1	0	0	0	0	0	0	1	0	0	0	0	1	0
367	20	Female	0	0	3	0	0	0	0	0	0	0	1	1	0	1	0	0	0	0	0	0	0	0	0	0	0	0
368	21	Female	1	1	1	0	0	2	2	1	1	1	1	1	1	2	0	1	1	1	1	2	0	0	2	1	2	0
369	21	Female	0	1	2	0	0	0	1	0	0	0	0	0	2	1	0	0	0	0	1	1	0	0	1	1	1	0
370	21	Female	0	0	0	0	0	1	0	1	1	1	1	1	2	2	1	1	1	1	1	1	1	0	1	0	1	1
371	21	Female	0	0	0	0	0	0	1	0	0	0	0	0	0	0	0	0	0	0	0	0	0	0	0	0	0	0
372	21	Female	0	0	0	0	0	1	0	0	0	0	1	0	1	1	0	1	1	1	0	1	0	0	1	0	0	0
373	24	Female	1	0	2	0	0	0	0	1	0	0	0	0	0	0	1	0	0	1	1	0	1	0	0	0	0	0
374	22	Female	0	0	0	0	0	1	0	0	0	1	1	0	2	3	0	1	1	2	1	3	0	0	1	0	1	0
375	20	Female	0	0	2	0	0	2	0	1	0	0	2	1	3	1	1	2	1	3	0	3	1	3	1	0	3	3
376	24	Male	0	0	0	0	0	1	0	1	0	2	1	0	2	2	3	1	0	1	0	3	1	2	0	0	0	2
377	24	Female	0	0	0	0	0	1	1	0	0	0	0	0	1	2	1	1	1	1	3	2	0	0	0	0	0	0
378	24	Female	0	0	0	0	0	1	0	0	0	1	1	0	1	1	0	0	0	0	1	1	0	1	1	0	0	0
379	22	Female	0	0	0	0	0	1	1	0	0	1	0	1	1	1	0	1	0	0	0	1	0	0	0	0	0	0
380	24	Female	0	0	1	0	0	1	0	0	0	1	1	0	1	1	0	1	0	0	1	2	0	0	1	0	1	0
381	23	Female	0	0	0	0	0	2	0	1	0	0	1	1	3	3	2	3	2	1	1	3	1	1	3	0	3	1
382	20	Female	1	0	0	0	0	2	2	2	0	1	1	0	3	1	2	3	2	3	2	2	1	3	2	0	2	1
383	22	Female	0	2	0	0	0	0	0	0	0	0	2	0	0	0	0	0	0	1	1	1	1	0	2	0	0	0
384	25	Female	0	2	0	0	0	1	1	0	1	0	1	3	2	0	0	2	0	1	1	2	1	0	2	2	1	0
385	25	Male	0	0	0	0	0	1	0	2	0	2	2	0	2	2	0	2	2	2	2	2	1	0	0	0	0	0
386	21	Female	0	0	1	0	0	0	0	0	0	0	0	0	0	0	0	0	0	0	0	0	0	0	0	0	0	0
387	24	Female	0	0	0	0	0	1	3	0	0	0	1	0	0	0	0	0	0	0	0	1	0	0	1	0	0	0
388	24	Female	0	0	0	0	0	1	0	1	0	0	0	1	3	1	3	3	1	3	0	0	2	3	1	2	3	3
389	22	Male	0	0	0	0	0	0	1	0	0	0	1	0	1	2	0	0	0	0	2	1	0	0	1	0	0	0
390	24	Male	0	0	1	0	0	1	1	0	0	1	0	0	0	1	0	1	1	0	1	0	2	0	0	0	0	0
391	21	Female	0	0	0	0	0	1	1	0	0	0	2	0	1	1	0	1	0	1	0	1	0	0	0	0	0	0
392	22	Female	0	0	3	0	0	2	0	0	0	1	3	0	2	0	0	1	0	1	2	3	0	0	3	1	0	0
393	24	Female	0	1	0	0	0	2	0	0	2	0	0	2	2	3	1	2	2	1	3	2	0	0	0	0	0	0
394	24	Female	0	0	1	0	0	0	0	0	0	0	0	0	0	0	0	0	0	0	0	0	0	0	1	0	0	0
395	24	Female	0	0	2	0	0	1	0	0	0	0	2	2	2	1	1	2	1	1	1	2	0	0	2	3	1	0
396	24	Male	1	0	0	0	0	1	0	0	0	0	0	1	0	1	0	0	0	0	0	0	0	0	0	0	0	0
397	24	Female	0	0	0	0	0	2	1	1	0	1	1	0	1	1	0	0	1	0	1	2	0	0	0	0	0	0
398	24	Female	0	0	0	0	0	0	0	0	0	0	0	0	0	0	0	0	0	0	0	0	0	0	0	0	0	0
399	22	Female	0	0	0	0	0	1	0	0	0	0	0	0	2	2	0	0	0	0	0	1	0	0	1	0	0	0
400	24	Female	0	0	0	0	1	0	0	0	0	0	1	0	1	1	0	0	0	0	0	1	0	0	0	0	0	0
401	24	Female	1	3	1	0	0	0	0	0	0	0	0	1	0	1	0	0	0	0	1	0	0	0	0	0	0	0
402	24	Female	0	0	1	1	0	1	0	0	0	1	1	0	1	1	1	1	1	1	1	1	2	1	1	1	1	1
403	22	Female	1	2	1	0	0	3	3	0	1	0	1	3	2	2	0	1	2	1	2	2	2	2	2	2	2	2
404	21	Female	0	3	2	0	0	2	0	0	0	2	2	0	2	3	0	2	2	2	0	3	1	0	2	0	2	0
405	22	Female	0	0	1	0	0	0	0	0	0	0	0	1	0	0	0	0	0	0	0	1	0	0	0	0	0	0
406	24	Female	0	0	0	0	0	1	1	1	1	1	2	1	1	0	0	0	1	0	1	1	2	0	1	0	0	0
407	21	Female	0	0	0	0	0	1	0	0	0	0	2	0	1	2	0	1	1	1	1	2	1	0	2	0	1	0
408	21	Male	0	0	0	0	0	0	0	0	1	0	0	1	0	0	0	0	0	0	0	0	1	0	0	0	0	0
409	20	Female	0	1	1	1	0	2	1	1	0	1	1	1	1	2	0	0	0	0	1	1	1	0	0	0	0	0
410	24	Female	0	0	1	0	0	2	0	0	0	1	2	0	2	3	1	2	1	0	0	3	0	0	2	0	0	0
411	24	Female	0	0	1	0	0	2	1	0	0	1	0	1	1	2	0	2	2	1	1	2	2	1	2	3	1	0
412	22	Female	0	0	0	0	0	1	0	0	0	2	0	0	1	0	0	0	1	1	0	1	1	0	1	0	0	0
413	21	Female	0	0	0	0	0	2	1	1	0	1	1	0	2	2	1	1	1	1	1	2	1	0	1	0	1	0
414	24	Female	0	0	3	1	0	1	0	0	0	0	0	0	0	0	0	0	0	0	0	0	0	0	0	0	0	0
415	21	Female	0	0	1	0	0	1	0	0	0	1	1	0	1	2	0	0	2	1	2	2	0	0	1	1	1	0
416	21	Female	0	0	0	0	0	2	1	1	1	1	1	0	2	2	1	1	2	0	1	1	1	1	1	0	1	0
417	21	Female	0	0	0	0	0	0	0	0	0	0	1	1	0	0	0	0	0	0	0	0	0	0	0	0	0	0
418	20	Female	1	0	1	0	0	3	1	0	0	0	1	3	2	3	0	1	0	0	1	3	0	0	1	0	0	0
419	20	Female	1	1	0	0	0	1	1	1	1	1	2	1	2	2	1	2	1	1	1	2	1	1	1	2	2	1
420	20	Female	0	0	0	0	0	1	0	1	1	1	1	1	2	1	0	1	1	1	1	1	0	0	2	0	1	0
421	21	Female	0	0	0	0	0	1	0	0	0	0	0	1	1	1	0	1	1	1	0	2	1	0	1	0	0	0
422	20	Female	2	0	2	0	0	2	1	0	0	1	1	0	2	1	1	1	0	0	0	1	0	1	2	0	0	0
423	21	Female	0	0	0	0	0	1	0	0	0	1	3	0	2	3	0	1	1	0	2	3	0	0	0	0	0	0
424	21	Female	0	0	0	0	0	0	0	0	0	0	0	0	0	1	0	1	0	0	1	1	0	0	0	0	0	0
425	20	Female	1	1	2	0	0	1	2	1	1	3	1	1	1	1	1	1	1	2	0	1	1	2	2	2	2	2
426	21	Female	0	0	2	0	0	0	1	1	0	2	1	0	0	3	0	0	0	0	1	2	0	0	2	0	0	0
427	20	Male	0	1	1	0	0	0	1	0	0	0	1	1	0	0	0	0	0	0	0	0	0	0	1	0	1	0
428	20	Male	0	1	0	0	0	1	1	0	0	1	1	1	1	1	2	1	1	1	1	1	1	1	1	1	1	0
429	20	Female	0	1	0	0	0	1	1	0	1	0	0	0	0	0	0	1	1	0	1	1	0	0	1	0	0	0
430	20	Male	0	0	1	0	0	1	1	0	0	2	1	1	2	2	0	2	1	1	2	2	1	1	2	1	1	0
431	20	Male	1	0	1	0	0	1	1	0	0	1	0	1	1	0	1	2	1	1	0	1	0	1	1	0	1	1
432	20	Female	1	1	1	0	0	1	1	1	1	0	1	1	1	1	1	1	1	1	2	1	0	1	1	1	1	0
433	21	Female	0	1	0	0	0	1	2	1	1	2	1	3	1	1	1	1	1	1	1	1	0	1	1	1	1	1
434	21	Female	0	0	0	0	0	1	1	0	1	0	0	1	1	1	0	0	0	0	0	1	1	0	0	2	2	0
435	21	Female	0	0	0	0	0	0	0	0	0	0	1	1	0	1	0	0	0	0	0	1	0	0	0	0	0	0
436	20	Female	0	0	0	0	0	0	1	0	0	0	0	0	0	0	0	0	0	0	0	0	0	0	0	0	0	0
437	21	Female	0	0	0	0	0	1	1	0	0	1	1	1	1	1	0	1	1	0	0	1	0	0	1	0	1	0
438	21	Female	1	0	1	0	0	1	1	0	0	0	1	0	0	0	0	0	1	0	1	0	0	0	1	2	0	0
439	21	Female	0	0	1	0	1	1	1	1	0	0	1	1	1	2	1	1	1	1	2	2	1	0	1	0	0	0
440	20	Female	0	0	2	0	0	1	0	0	0	1	0	0	0	0	0	0	0	0	0	0	0	0	0	0	0	0
441	20	Female	1	0	0	0	0	2	1	1	0	0	0	0	1	1	0	1	1	1	2	1	1	0	1	0	0	0
442	21	Female	0	1	0	0	0	1	1	0	0	1	1	0	1	1	0	1	1	1	1	1	1	0	1	0	1	0
443	21	Female	0	0	0	0	0	0	0	0	0	0	0	1	1	0	0	1	0	0	0	1	1	0	0	0	0	0
444	21	Female	1	1	2	0	0	1	0	0	1	2	1	0	2	2	0	0	0	1	1	2	0	1	3	1	0	1
445	20	Female	0	0	1	0	0	1	1	0	0	0	0	0	2	2	0	1	2	1	1	1	0	0	1	0	0	0
446	21	Female	0	0	0	0	0	0	0	0	0	0	0	0	1	1	0	0	3	0	0	2	0	0	0	0	0	0
447	20	Female	0	0	2	0	0	0	0	1	0	1	0	1	2	1	0	2	2	1	1	2	1	0	2	0	0	0
448	22	Female	2	2	2	0	0	1	3	1	1	1	1	0	3	1	0	2	2	1	1	3	1	1	1	0	1	0
449	19	Female	0	0	0	0	0	2	0	0	0	0	2	1	2	2	0	2	2	2	2	2	2	2	2	2	2	2
450	21	Female	0	1	0	0	0	0	0	0	0	2	0	2	2	1	0	2	0	0	2	2	0	0	0	0	2	0
451	21	Female	2	2	2	0	0	2	2	1	2	2	2	1	3	3	1	2	2	2	1	3	1	1	2	2	2	1
452	20	Female	0	0	0	0	0	1	0	0	0	1	1	1	2	2	1	1	0	0	1	2	0	0	2	0	0	0
453	20	Female	1	1	0	0	0	1	1	1	0	0	0	1	1	1	0	0	0	0	0	0	0	0	0	0	0	0
454	19	Female	0	0	0	0	0	1	0	0	0	0	1	1	1	1	1	1	0	0	1	1	0	1	0	0	1	1
455	21	Female	0	0	0	0	0	2	1	0	0	2	2	1	3	2	2	2	2	2	2	2	0	1	3	2	2	1
